# Supplementary material for: NOA1 Functions in a Temperature-Dependent Manner to Regulate Chlorophyll Biosynthesis and Rubisco Formation in Rice
Source: PLoS One. 2011 May 23;6(5):e20015. doi: 10.1371/journal.pone.0020015 (PMC3100308; doi:10.1371/journal.pone.0020015)
Supplement: Table S1 — Transcripts at least 2-fold changed in OsNOA1-silenced line 20 compared with WT. (XLS) [file pone.0020015.s005.xls]

## Sheet: Line 20 vs WT up-regulated
Table S1a. Transcripts at least twofold upregulated in OsNOA1-RNAi Line 20 VS wild-type plants.
Probe Set ID	Expression Signal (Line 20)	Line 20 Call	Expression Signal (WT)	WT Call	Fold Change	Filtered	Transcript ID (Array Design)	Target Description	Representative Public ID	Transcript Assignments
RPTR-Os-K01193-1_at	9475.97	P	15.48	A	612.17	*	K01193-1	REPORTER K01193 /FEA=CDS /DB_XREF=GI:150775 /DEF=Plasmid pJR225 (from E.coli) hygromycin B phosphotransferase (hgh) gene, complete cds. /NOTE=(211-1236)	RPTR-Os-K01193-1	RPTR-Os-K01193-1 // --- // affx // --- // ---
Os.13051.1.S1_at	480.72	P	3.04	P	158.03	*	Os.13051.1	gb:AB079873.1 /DB_XREF=gi:18700482 /GEN=OsDMC1A /TID=Os.13051.1 /CNT=2 /FEA=FLmRNA /TIER=FL /STK=2 /UG=Os.13051 /DEF=Oryza sativa (japonica cultivar-group) OsDMC1A mRNA for DMC1, complete cds. /PROD=DMC1 /FL=gb:AB046620.1 gb:AB079873.1 /REP_ORG=O. sativa	AB079873.1	AB046620 // Oryza sativa Japonica Group mRNA for OsDmc1 protein, complete cds. // gb // 11 // --- /// AB079873 // Oryza sativa Japonica Group OsDMC1A mRNA for DMC1, complete cds. // gb // 11 // --- /// AK110641 // Oryza sativa Japonica Group cDNA clone:002-169-C11, full insert sequence. // gb // 11 // --- /// LOC_Os12g04980.1 // meiotic recombination protein DMC1, putative, expressed // tigr_pseu…
Os.48006.1.S1_at	1873.02	P	14.66	P	127.76	*	Os.48006.1	gb:CR281566 /DB_XREF=gi:44668132 /DB_XREF=CR281566 /CLONE=p546h07p5 /TID=Os.48006.1 /CNT=2 /FEA=mRNA /TIER=ConsEnd /STK=0 /UG=Os.48006 /UG_TITLE=(japonica cultivar-group) putative peptide chain release factor subunit 1 (ERF1) (P0504E02.30), mRNA /REP_ORG=O. sativa	CR281566	LOC_Os01g71270.1 // eukaryotic peptide chain release factor subunit 1-1, putative, expressed // tigr_pseudomol // 11 // --- /// NM_001051884 // Oryza sativa (japonica cultivar-group) Os01g0939500 (Os01g0939500) mRNA, complete cds. // refseq // 10 // ---
OsAffx.16847.1.S1_s_at	1818.33	P	22.1	P	82.27	*	OsAffx.16847.1	tigr:9636.m00528 /TID=OsAffx.16847.1 /CNT=1 /FEA=mRNA /TIER=ConsEnd /STK=0 /NOTE=sequence(s) not in UniGene /DEF=expressed protein /REP_ORG=O. sativa	9636.m00528	AK243076 // Oryza sativa Japonica Group cDNA, clone: J100019J19, full insert sequence. // gb // 11 // --- /// LOC_Os08g05970.1 // expressed protein // tigr_pseudomol // 11 // ---
RPTR-Os-A06498-1_at	3635.72	P	44.41	A	81.87	*	A06498-1	REPORTER A06498 /FEA=CDS /DB_XREF=GI:490413 /DB_XREF=EMB:A06498.1 /DEF=Artificial sequence for nopaline synthase.	RPTR-Os-A06498-1	RPTR-Os-A06498-1 // --- // affx // --- // ---
Os.56054.1.S1_at	1379.18	P	24.28	A	56.81	*	Os.56054.1	gb:AK109181.1 /DB_XREF=gi:32994390 /TID=Os.56054.1 /CNT=1 /FEA=FLmRNA /TIER=FL /STK=1 /UG=Os.56054 /UG_TITLE=(japonica cultivar-group) cDNA clone:002-156-A04, full insert sequence /DEF=Oryza sativa (japonica cultivar-group) cDNA clone:002-156-A04, full insert sequence. /FL=gb:AK109181.1 /REP_ORG=O. sativa	AK109181.1	LOC_Os03g05700.1 // expressed protein // tigr_pseudomol // 11 // --- /// NM_001055519 // Oryza sativa (japonica cultivar-group) Os03g0151500 (Os03g0151500) mRNA, complete cds. // refseq // 11 // ---
Os.36496.1.S1_at	1870.38	P	39.21	A	47.7	*	Os.36496.1	gb:AK063249.1 /DB_XREF=gi:32973267 /TID=Os.36496.1 /CNT=1 /FEA=FLmRNA /TIER=FL /STK=1 /UG=Os.36496 /UG_TITLE=(japonica cultivar-group) cDNA clone:001-112-H02, full insert sequence /DEF=Oryza sativa (japonica cultivar-group) cDNA clone:001-112-H02, full insert sequence. /FL=gb:AK063249.1 /REP_ORG=O. sativa	AK063249.1	NM_001067558 // Oryza sativa (japonica cultivar-group) Os08g0156100 (Os08g0156100) mRNA, complete cds. // refseq // 11 // ---
OsAffx.16847.1.A1_at	1755.94	P	41.67	P	42.14	*	OsAffx.16847.1	tigr:9636.m00528 /TID=OsAffx.16847.1 /CNT=1 /FEA=mRNA /TIER=ConsEnd /STK=0 /NOTE=sequence(s) not in UniGene /DEF=expressed protein /REP_ORG=O. sativa	9636.m00528	9636.m00528 // --- // tigr // --- // ---
Os.9013.1.S1_at	526.74	P	14.14	A	37.26	*	Os.9013.1	gb:AK107435.1 /DB_XREF=gi:32992644 /TID=Os.9013.1 /CNT=5 /FEA=FLmRNA /TIER=FL /STK=1 /UG=Os.9013 /UG_TITLE=(japonica cultivar-group) putative glutathione S-transferase (OSJNBa0034L04.36), mRNA /DEF=Oryza sativa (japonica cultivar-group) cDNA clone:002-128-A11, full insert sequence. /FL=gb:AK107435.1 /REP_ORG=O. sativa	AK107435.1	AK107435 // Oryza sativa Japonica Group cDNA clone:002-128-A11, full insert sequence. // gb // 11 // --- /// LOC_Os10g38340.1 // glutathione S-transferase GSTU6, putative, expressed // tigr_pseudomol // 11 // --- /// NM_001071653 // Oryza sativa (japonica cultivar-group) Os10g0527400 (Os10g0527400) mRNA, complete cds. // refseq // 11 // ---
OsAffx.8864.1.S1_at	756.74	P	20.57	A	36.79	*	OsAffx.8864.1	gb:NM_194007.1 /DB_XREF=gi:34915097 /GEN=P0514H03.28 /TID=OsAffx.8864.1 /CNT=2 /FEA=mRNA /TIER=ConsEnd /STK=0 /NOTE=sequence(s) not in UniGene /DEF=Oryza sativa (japonica cultivar-group) P0514H03.28 (P0514H03.28), mRNA. /REP_ORG=O. sativa	NM_194007.1	LOC_Os01g25780.1 // retrotransposon protein, putative, unclassified // tigr_pseudomol // 10 // --- /// LOC_Os02g22250.1 // retrotransposon protein, putative, unclassified // tigr_pseudomol // 10 // --- /// LOC_Os10g05700.1 // retrotransposon protein, putative, unclassified // tigr_pseudomol // 11 // --- /// Os02g0328100 // --- // rapdb // 10 // ---
Os.30063.1.S1_at	3277.3	P	89.64	P	36.56	*	Os.30063.1	gb:CF335593 /DB_XREF=gi:33819546 /DB_XREF=JMT--05-F06.g1 /CLONE=JMT--05-F06 /TID=Os.30063.1 /CNT=19 /FEA=FLmRNA /TIER=Stack /STK=8 /UG=Os.30063 /UG_TITLE=(japonica cultivar-group) cDNA clone:002-188-H07, full insert sequence /FL=gb:AK109325.1 /REP_ORG=O. sativa	CF335593	LOC_Os05g45450.1 // nuclear protein, putative, expressed // tigr_pseudomol // 11 // --- /// NM_001062666 // Oryza sativa (japonica cultivar-group) Os05g0531100 (Os05g0531100) mRNA, complete cds. // refseq // 11 // ---
Os.10682.1.S1_at	612.09	P	19.61	A	31.21	*	Os.10682.1	gb:AK109215.1 /DB_XREF=gi:32994424 /TID=Os.10682.1 /CNT=5 /FEA=FLmRNA /TIER=FL /STK=2 /UG=Os.10682 /UG_TITLE=(japonica cultivar-group) cDNA clone:002-156-D09, full insert sequence /DEF=Oryza sativa (japonica cultivar-group) cDNA clone:002-156-D09, full insert sequence. /FL=gb:AK109215.1 /REP_ORG=O. sativa	AK109215.1	AK109215 // Oryza sativa Japonica Group cDNA clone:002-156-D09, full insert sequence. // gb // 11 // ---
Os.8877.1.S1_x_at	909.66	P	31.06	A	29.29	*	Os.8877.1	gb:AU092743 /DB_XREF=gi:8527928 /DB_XREF=AU092743 /CLONE=C53232 /TID=Os.8877.1 /CNT=8 /FEA=EST /TIER=ConsEnd /STK=0 /UG=Os.8877 /UG_TITLE=Transcribed sequences /REP_ORG=O. sativa	AU092743	CT833731 // Oryza sativa (indica cultivar-group) cDNA clone:OSIGCSN018L10, full insert sequence. // gb // 0 // chr6:9726039-9729354(-) /// CT833731 // Oryza sativa (indica cultivar-group) cDNA clone:OSIGCSN018L10, full insert sequence. // gb // 0 // chr7:15540399-15543746(-)
Os.33625.4.S1_at	3486.3	P	141.77	P	24.59	*	Os.33625.4	gb:Z34270.1 /DB_XREF=gi:498746 /TID=Os.33625.4 /CNT=2 /FEA=mRNA /TIER=ConsEnd /STK=0 /UG=Os.33625 /UG_TITLE=(japonica cultivar-group) pir7b protein (Pseudomonas inducible protein) (P0423A12.26), mRNA /DEF=O.sativa (cv. Nohrin) Pir7b mRNA. /REP_ORG=O. sativa	Z34270.1	LOC_Os01g70850.1 // esterase PIR7B, putative, expressed // tigr_pseudomol // 11 // --- /// LOC_Os01g70850.2 // esterase PIR7B, putative, expressed // tigr_pseudomol // 11 // --- /// NM_001051850 // Oryza sativa (japonica cultivar-group) Os01g0934800 (Os01g0934800) mRNA, partial cds. // refseq // 11 // --- /// Z34270 // O.sativa (cv. Nohrin) Pir7b mRNA. // gb // 11 // ---
Os.23932.1.A1_at	1142.88	P	46.84	P	24.4	*	Os.23932.1	gb:AK108082.1 /DB_XREF=gi:32993291 /TID=Os.23932.1 /CNT=5 /FEA=FLmRNA /TIER=FL /STK=0 /UG=Os.23932 /UG_TITLE=(japonica cultivar-group) cDNA clone:002-138-G10, full insert sequence /DEF=Oryza sativa (japonica cultivar-group) cDNA clone:002-138-G10, full insert sequence. /FL=gb:AK108082.1 /REP_ORG=O. sativa	AK108082.1	LOC_Os04g40140.1 // expressed protein // tigr_pseudomol // 11 // --- /// LOC_Os04g40140.2 // expressed protein // tigr_pseudomol // 11 // --- /// LOC_Os04g40140.3 // expressed protein // tigr_pseudomol // 11 // --- /// NM_001059621 // Oryza sativa (japonica cultivar-group) Os04g0477300 (Os04g0477300) mRNA, complete cds. // refseq // 11 // --- ???No apical meristem (NAM) protein
Os.54874.1.S1_at	745.67	P	32.87	A	22.69	*	Os.54874.1	gb:AK106970.1 /DB_XREF=gi:32992179 /TID=Os.54874.1 /CNT=1 /FEA=FLmRNA /TIER=FL /STK=1 /UG=Os.54874 /UG_TITLE=(japonica cultivar-group) cDNA clone:002-119-G03, full insert sequence /DEF=Oryza sativa (japonica cultivar-group) cDNA clone:002-119-G03, full insert sequence. /FL=gb:AK106970.1 /REP_ORG=O. sativa	AK106970.1	LOC_Os09g27040.1 // GEX1, putative, expressed // tigr_pseudomol // 10 // --- /// NM_001069825 // Oryza sativa (japonica cultivar-group) Os09g0442400 (Os09g0442400) mRNA, complete cds. // refseq // 10 // ---
Os.39872.1.A1_s_at	2252.78	P	104.88	P	21.48	*	Os.39872.1	gb:CF321377 /DB_XREF=gi:33693138 /DB_XREF=HD--12-J20.g1 /CLONE=HD--12-J20 /TID=Os.39872.1 /CNT=5 /FEA=EST /TIER=ConsEnd /STK=1 /UG=Os.39872 /UG_TITLE=Transcribed sequences /REP_ORG=O. sativa	CF321377	AK242227 // Oryza sativa Japonica Group cDNA, clone: J075175B09, full insert sequence. // gb // 11 // --- /// LOC_Os05g10620.1 // ANAC075, putative, expressed // tigr_pseudomol // 11 // --- /// LOC_Os05g10620.2 // ANAC075, putative, expressed // tigr_pseudomol // 11 // --- /// LOC_Os05g10620.3 // ANAC075, putative, expressed // tigr_pseudomol // 11 // --- ??? NAM; No apical meristem (NAM) protein
Os.12234.2.S1_s_at	2050.43	P	100.36	P	20.43	*	Os.12234.2	gb:AK064012.1 /DB_XREF=gi:32974030 /TID=Os.12234.2 /CNT=24 /FEA=FLmRNA /TIER=FL /STK=1 /UG=Os.12234 /UG_TITLE=(japonica cultivar-group) beta-expansin EXPB4 (OSJNBa0010C11.2), mRNA /DEF=Oryza sativa (japonica cultivar-group) cDNA clone:001-124-H01, full insert sequence. /FL=gb:AK064012.1 /REP_ORG=O. sativa	AK064012.1	AK064012 // Oryza sativa Japonica Group cDNA clone:001-124-H01, full insert sequence. // gb // 11 // --- /// LOC_Os06g11610.1 // heat shock 22 kDa protein, mitochondrial precursor, putative, expressed // tigr_pseudomol // 11 // ---
Os.26430.1.A1_at	180.97	P	9.91	A	18.26	*	Os.26430.1	gb:CB677460 /DB_XREF=gi:29681185 /DB_XREF=OSJNEe14G16.r /CLONE=OSJNEe14G16 /TID=Os.26430.1 /CNT=4 /FEA=EST /TIER=ConsEnd /STK=2 /UG=Os.26430 /UG_TITLE=Transcribed sequence with weak similarity to protein ref:NP_173848.1 (A.thaliana) hypothetical protein (Arabidopsis thaliana) /REP_ORG=O. sativa	CB677460	AK287997 // Oryza sativa Japonica Group cDNA, clone: J075104A17, full insert sequence. // gb // 10 // --- /// LOC_Os12g07180.1 // transposon protein, putative, Pong sub-class, expressed // tigr_pseudomol // 10 // --- /// LOC_Os12g12690.1 // expressed protein // tigr_pseudomol // 11 // ---
Os.10468.1.S1_at	1033.67	P	58.72	P	17.6	*	Os.10468.1	gb:AK063718.1 /DB_XREF=gi:32973736 /TID=Os.10468.1 /CNT=14 /FEA=FLmRNA /TIER=FL /STK=1 /UG=Os.10468 /UG_TITLE=(japonica cultivar-group) cDNA clone:001-120-C09, full insert sequence /DEF=Oryza sativa (japonica cultivar-group) cDNA clone:001-120-C09, full insert sequence. /FL=gb:AK063718.1 /REP_ORG=O. sativa	AK063718.1	LOC_Os03g51470.1 // expressed protein // tigr_pseudomol // 11 // --- /// LOC_Os03g51470.2 // expressed protein // tigr_pseudomol // 11 // --- /// NM_001057658 // Oryza sativa (japonica cultivar-group) Os03g0724600 (Os03g0724600) mRNA, partial cds. // refseq // 11 // ---
OsAffx.25936.1.S1_at	13.98	P	0.8	A	17.51	*	OsAffx.25936.1	gb:NM_187819.1 /DB_XREF=gi:34902723 /GEN=P0710F09.26 /TID=OsAffx.25936.1 /CNT=5 /FEA=mRNA /TIER=ConsEnd /STK=0 /NOTE=sequence(s) not in UniGene /DEF=Oryza sativa (japonica cultivar-group) retrotransposable elements TNP2-like (P0710F09.26), mRNA. /REP_ORG=O. sativa	NM_187819.1	LOC_Os07g22860.1 // transposon protein, putative, CACTA, En/Spm sub-class // tigr_pseudomol // 9 // --- /// Os07g0411400 // --- // rapdb // 9 // ---
Os.36283.1.S1_at	1671.25	P	97.52	P	17.14	*	Os.36283.1	gb:AK063833.1 /DB_XREF=gi:32973851 /TID=Os.36283.1 /CNT=127 /FEA=FLmRNA /TIER=FL /STK=2 /UG=Os.36283 /UG_TITLE=(japonica cultivar-group) cDNA clone:001-122-B05, full insert sequence /DEF=Oryza sativa (japonica cultivar-group) cDNA clone:001-122-B05, full insert sequence. /FL=gb:AK063833.1 gb:AK121693.1 /REP_ORG=O. sativa	AK063833.1	LOC_Os12g25090.1 // expressed protein // tigr_pseudomol // 11 // --- /// LOC_Os12g25090.2 // expressed protein // tigr_pseudomol // 10 // ---
Os.41335.2.S1_x_at	762.1	P	45.41	P	16.78	*	Os.41335.2	gb:NM_192679.1 /DB_XREF=gi:34912441 /GEN=P0681B11.25 /TID=Os.41335.2 /CNT=3 /FEA=mRNA /TIER=ConsEnd /STK=0 /UG=Os.41335 /UG_TITLE=(japonica cultivar-group) P0681B11.25 (P0681B11.25), mRNA /DEF=Oryza sativa (japonica cultivar-group) P0681B11.25 (P0681B11.25), mRNA. /REP_ORG=O. sativa	NM_192679.1	BGIOSSFCE002444.1 // --- // bgi_ris // 11 // --- /// LOC_Os01g42030.1 // mitochondrial chaperone BCS1, putative, expressed // tigr_pseudomol // 11 // --- /// NM_001050051 // Oryza sativa (japonica cultivar-group) Os01g0605100 (Os01g0605100) mRNA, complete cds. // refseq // 11 // ---
OsAffx.23805.1.S1_at	429.61	P	26.9	A	15.97	*	OsAffx.23805.1	tigr:9629.m05497 /TID=OsAffx.23805.1 /CNT=2 /FEA=mRNA /TIER=ConsEnd /STK=0 /NOTE=sequence(s) not in UniGene /DEF=hypothetical protein /REP_ORG=O. sativa	9629.m05497	BGIOSSFCE003496.1 // --- // bgi_ris // 10 // --- /// LOC_Os01g56210.1 // hypothetical protein // tigr_pseudomol // 11 // ---
Os.4914.1.S1_s_at	1586.1	P	102.89	P	15.42	*	Os.4914.1	gb:AU182100 /DB_XREF=gi:13807824 /DB_XREF=AU182100 /CLONE=C63440 /TID=Os.4914.1 /CNT=1 /FEA=EST /TIER=ConsEnd /STK=1 /UG=Os.4914 /UG_TITLE=Transcribed sequence /REP_ORG=O. sativa	AU182100	AK121328 // Oryza sativa Japonica Group cDNA clone:J023117N12, full insert sequence. // gb // 11 // --- /// LOC_Os03g51459.1 // expressed protein // tigr_pseudomol // 11 // --- /// NM_001057657 // Oryza sativa (japonica cultivar-group) Os03g0724500 (Os03g0724500) mRNA, complete cds. // refseq // 11 // ---
Os.5562.1.S1_at	1249	P	84.48	P	14.78	*	Os.5562.1	gb:AB007452.1 /DB_XREF=gi:6467125 /GEN=Aox1(Ao1-1) /TID=Os.5562.1 /CNT=25 /FEA=FLmRNA /TIER=FL /STK=1 /UG=Os.5562 /DEF=Oryza sativa mRNA for alternative oxidase, complete cds. /PROD=alternative oxidase /FL=gb:AB004864.1 gb:AK064040.1 gb:AB007452.1 /REP_ORG=O. sativa	AB007452.1	AB004864 // Oryza sativa Japonica Group AOX1a mRNA for alternative oxidase, complete cds. // gb // 11 // --- /// AB007452 // Oryza sativa mRNA for alternative oxidase, complete cds. // gb // 10 // --- /// CT833342 // Oryza sativa (indica cultivar-group) cDNA clone:OSIGCRA110A01, full insert sequence. // gb // 10 // --- /// LOC_Os04g51150.1 // transposon protein, putative, unclassified, expressed …
Os.7344.1.S1_at	90.36	P	6.3	A	14.34	*	Os.7344.1	gb:AK062900.1 /DB_XREF=gi:32972918 /TID=Os.7344.1 /CNT=8 /FEA=FLmRNA /TIER=FL /STK=3 /UG=Os.7344 /UG_TITLE=(japonica cultivar-group) cDNA clone:001-108-F03, full insert sequence /DEF=Oryza sativa (japonica cultivar-group) cDNA clone:001-108-F03, full insert sequence. /FL=gb:AK062900.1 /REP_ORG=O. sativa	AK062900.1	LOC_Os02g52000.1 // phi-1-like phosphate-induced protein, putative, expressed // tigr_pseudomol // 11 // --- /// NM_001054704 // Oryza sativa (japonica cultivar-group) Os02g0756600 (Os02g0756600) mRNA, complete cds. // refseq // 11 // ---
Os.38022.1.S1_at	472.16	P	36.13	P	13.07	*	Os.38022.1	gb:AK064650.1 /DB_XREF=gi:32974668 /TID=Os.38022.1 /CNT=1 /FEA=FLmRNA /TIER=FL /STK=1 /UG=Os.38022 /UG_TITLE=(japonica cultivar-group) putative glutathione S-transferase GST 22 (P0034C09.23), mRNA /DEF=Oryza sativa (japonica cultivar-group) cDNA clone:002-114-D12, full insert sequence. /FL=gb:AK064650.1 /REP_ORG=O. sativa	AK064650.1	NM_001050473 // Oryza sativa (japonica cultivar-group) Os01g0692000 (Os01g0692000) mRNA, complete cds. // refseq // 11 // ---
Os.164.1.S1_at	76.41	P	5.86	A	13.04	*	Os.164.1	gb:AK069555.1 /DB_XREF=gi:32979579 /TID=Os.164.1 /CNT=4 /FEA=FLmRNA /TIER=FL /STK=0 /UG=Os.164 /UG_TITLE=(japonica cultivar-group) cDNA clone:J023019C15, full insert sequence /DEF=Oryza sativa (japonica cultivar-group) cDNA clone:J023019C15, full insert sequence. /FL=gb:AK069555.1 /REP_ORG=O. sativa	AK069555.1	LOC_Os02g48330.1 // 3-hydroxy-3-methylglutaryl-coenzyme A reductase 1, putative, expressed // tigr_pseudomol // 10 // ---
Os.35343.1.A1_at	1373.51	P	105.8	P	12.98	*	Os.35343.1	gb:AK067922.1 /DB_XREF=gi:32977940 /TID=Os.35343.1 /CNT=4 /FEA=FLmRNA /TIER=FL /STK=1 /UG=Os.35343 /UG_TITLE=(japonica cultivar-group) cDNA clone:J013121J10, full insert sequence /DEF=Oryza sativa (japonica cultivar-group) cDNA clone:J013121J10, full insert sequence. /FL=gb:AK067922.1 /REP_ORG=O. sativa	AK067922.1	AK067922 // Oryza sativa Japonica Group cDNA clone:J013121J10, full insert sequence. // gb // 11 // --- /// LOC_Os11g03370.1 // NAC domain-containing protein 77, putative, expressed // tigr_pseudomol // 11 // --- /// NM_001072161 // Oryza sativa (japonica cultivar-group) Os11g0127600 (Os11g0127600) mRNA, complete cds. // refseq // 11 // --- ???No apical meristem (NAM) protein
Os.55640.1.S1_at	1613.55	P	124.65	A	12.94	*	Os.55640.1	gb:AK108467.1 /DB_XREF=gi:32993676 /TID=Os.55640.1 /CNT=2 /FEA=FLmRNA /TIER=FL /STK=1 /UG=Os.55640 /UG_TITLE=(japonica cultivar-group) cDNA clone:002-143-E02, full insert sequence /DEF=Oryza sativa (japonica cultivar-group) cDNA clone:002-143-E02, full insert sequence. /FL=gb:AK108467.1 /REP_ORG=O. sativa	AK108467.1	AK108467 // Oryza sativa Japonica Group cDNA clone:002-143-E02, full insert sequence. // gb // 11 // --- /// LOC_Os02g37000.1 // mitochondrial prohibitin complex protein 1, putative, expressed // tigr_pseudomol // 11 // --- /// NM_001053771 // Oryza sativa (japonica cultivar-group) Os02g0580500 (Os02g0580500) mRNA, complete cds. // refseq // 11 // ---
Os.41711.1.S1_at	54.24	P	4.23	A	12.82	*	Os.41711.1	gb:NM_192052.1 /DB_XREF=gi:34911187 /GEN=P0019E03.10 /TID=Os.41711.1 /CNT=1 /FEA=mRNA /TIER=ConsEnd /STK=0 /UG=Os.41711 /DEF=Oryza sativa (japonica cultivar-group) putative dynamin-like protein (P0019E03.10), mRNA. /PROD=putative dynamin-like protein /REP_ORG=O. sativa	NM_192052.1	BGIOSSBCE002836.1 // --- // bgi_ris // 11 // ---
Os.5807.1.S1_at	412.53	P	32.17	P	12.82	*	Os.5807.1	gb:AK064134.1 /DB_XREF=gi:32974152 /TID=Os.5807.1 /CNT=5 /FEA=FLmRNA /TIER=FL /STK=1 /UG=Os.5807 /UG_TITLE=(japonica cultivar-group) cDNA clone:002-180-E05, full insert sequence /DEF=Oryza sativa (japonica cultivar-group) cDNA clone:002-102-G03, full insert sequence. /FL=gb:AK064134.1 /REP_ORG=O. sativa	AK064134.1	LOC_Os02g51000.1 // nuclear migration protein nudC, putative, expressed // tigr_pseudomol // 11 // --- /// LOC_Os02g51000.2 // nuclear migration protein nudC, putative, expressed // tigr_pseudomol // 11 // --- /// NM_001054633 // Oryza sativa (japonica cultivar-group) Os02g0743800 (Os02g0743800) mRNA, complete cds. // refseq // 11 // ---
Os.7354.1.S1_at	133.43	P	10.9	P	12.24	*	Os.7354.1	gb:AK108435.1 /DB_XREF=gi:32993644 /TID=Os.7354.1 /CNT=7 /FEA=FLmRNA /TIER=FL /STK=0 /UG=Os.7354 /UG_TITLE=(japonica cultivar-group) cDNA clone:002-143-B04, full insert sequence /DEF=Oryza sativa (japonica cultivar-group) cDNA clone:002-143-B04, full insert sequence. /FL=gb:AK108435.1 /REP_ORG=O. sativa	AK108435.1	LOC_Os03g30200.1 // mitochondrial import inner membrane translocase subunit Tim17, putative, expressed // tigr_pseudomol // 10 // --- /// LOC_Os03g30200.2 // mitochondrial import inner membrane translocase subunit Tim17, putative, expressed // tigr_pseudomol // 11 // ---
Os.27520.8.S1_x_at	748.33	P	61.58	P	12.15	*	Os.27520.8	gb:AK104628.1 /DB_XREF=gi:32989837 /TID=Os.27520.8 /CNT=1 /FEA=FLmRNA /TIER=FL /STK=1 /UG=Os.27520 /UG_TITLE=(japonica cultivar-group) unknown protein (OSJNBa0020E23.18), mRNA /DEF=Oryza sativa (japonica cultivar-group) cDNA clone:006-310-B11, full insert sequence. /FL=gb:AK104628.1 /REP_ORG=O. sativa	AK104628.1	AK067108 // Oryza sativa Japonica Group cDNA clone:J013095C08, full insert sequence. // gb // 11 // --- /// NM_001072859 // Oryza sativa (japonica cultivar-group) Os12g0186600 (Os12g0186600) mRNA, partial cds. // refseq // 11 // ---
Os.50585.1.S1_at	641.79	P	53.3	P	12.04	*	Os.50585.1	gb:AK121953.1 /DB_XREF=gi:37991576 /TID=Os.50585.1 /CNT=1 /FEA=FLmRNA /TIER=FL /STK=1 /UG=Os.50585 /UG_TITLE=(japonica cultivar-group) cDNA clone:J033107L05, full insert sequence /DEF=Oryza sativa (japonica cultivar-group) cDNA clone:J033107L05, full insert sequence. /FL=gb:AK121953.1 /REP_ORG=O. sativa	AK121953.1	AK121953 // Oryza sativa Japonica Group cDNA clone:J033107L05, full insert sequence. // gb // 11 // --- /// LOC_Os02g38130.1 // ANAC044, putative, expressed // tigr_pseudomol // 11 // --- /// NM_001053843 // Oryza sativa (japonica cultivar-group) Os02g0594800 (Os02g0594800) mRNA, complete cds. // refseq // 11 // --- ???anac044 (Arabidopsis NAC domain containing protein 44); transcription factor
Os.52717.1.S1_at	142.24	P	12.22	A	11.64	*	Os.52717.1	gb:AK068902.1 /DB_XREF=gi:32978927 /TID=Os.52717.1 /CNT=1 /FEA=FLmRNA /TIER=FL /STK=1 /UG=Os.52717 /UG_TITLE=(japonica cultivar-group) cDNA clone:J023001H05, full insert sequence /DEF=Oryza sativa (japonica cultivar-group) cDNA clone:J023001H05, full insert sequence. /FL=gb:AK068902.1 /REP_ORG=O. sativa	AK068902.1	AK068902 // Oryza sativa Japonica Group cDNA clone:J023001H05, full insert sequence. // gb // 11 // --- /// LOC_Os12g30520.1 // RNA binding protein, putative, expressed // tigr_pseudomol // 11 // --- /// NM_001073324 // Oryza sativa (japonica cultivar-group) Os12g0488900 (Os12g0488900) mRNA, complete cds. // refseq // 11 //COG5099; RNA-binding protein of the Puf family, translational repressor [T…
Os.54318.1.S1_at	121.29	P	10.62	A	11.42	*	Os.54318.1	gb:AK103307.1 /DB_XREF=gi:32988516 /TID=Os.54318.1 /CNT=1 /FEA=FLmRNA /TIER=FL /STK=1 /UG=Os.54318 /UG_TITLE=(japonica cultivar-group) cDNA clone:J033125E14, full insert sequence /DEF=Oryza sativa (japonica cultivar-group) cDNA clone:J033125E14, full insert sequence. /FL=gb:AK103307.1 /REP_ORG=O. sativa	AK103307.1	AK103307 // Oryza sativa Japonica Group cDNA clone:J033125E14, full insert sequence. // gb // 11 // --- /// LOC_Os11g04290.1 // cytochrome P450 94A1, putative, expressed // tigr_pseudomol // 11 // --- /// NM_001072230 // Oryza sativa (japonica cultivar-group) Os11g0138300 (Os11g0138300) mRNA, complete cds. // refseq // 11 // ---
OsAffx.21897.5.S1_x_at	54.35	P	4.77	A	11.39	*	OsAffx.21897.5	gb:NM_195233.1 /DB_XREF=gi:37531825 /TID=OsAffx.21897.5 /CNT=1 /FEA=mRNA /TIER=ConsEnd /STK=0 /NOTE=sequence(s) not in UniGene /DEF=Oryza sativa (japonica cultivar-group) putative gypsy-type retrotransposon (OSJNBb0086I08.2), mRNA. /PROD=putative gypsy-type retrotransposon /REP_ORG=O. sativa	NM_195233.1	LOC_Os01g45220.1 // retrotransposon protein, putative, Ty3-gypsy subclass // tigr_pseudomol // 0 // chr1:25987197-25990137(-) /// LOC_Os01g45220.1 // retrotransposon protein, putative, Ty3-gypsy subclass // tigr_pseudomol // 0 // chr7:26572947-26870246(-) /// LOC_Os01g45220.1 // retrotransposon protein, putative, Ty3-gypsy subclass // tigr_pseudomol // 0 // chr10:5763459-5766401(-) /// LOC_Os01g4…
Os.18433.1.S1_s_at	402.15	P	35.34	P	11.38	*	Os.18433.1	gb:BM421610 /DB_XREF=gi:18388412 /DB_XREF=V017C03 /CLONE=V017C03 /TID=Os.18433.1 /CNT=3 /FEA=EST /TIER=ConsEnd /STK=0 /UG=Os.18433 /UG_TITLE=Transcribed sequence with weak similarity to protein ref:NP_175986.1 (A.thaliana) unknown protein (Arabidopsis thaliana) /REP_ORG=O. sativa	BM421610	LOC_Os05g43770.1 // import inner membrane translocase subunit TIM50, mitochondrial precursor, putative, expressed // tigr_pseudomol // 11 // ---
Os.12452.1.S1_s_at	66.01	P	5.9	A	11.19	*	Os.12452.1	gb:AA753608 /DB_XREF=gi:2800388 /DB_XREF=97BS0088 /CLONE=97BS0088 /TID=Os.12452.1 /CNT=1 /FEA=EST /TIER=ConsEnd /STK=1 /UG=Os.12452 /UG_TITLE=Transcribed sequence /REP_ORG=O. sativa	AA753608	AK073487 // Oryza sativa Japonica Group cDNA clone:J033041J03, full insert sequence. // gb // 11 // --- /// AK119561 // Oryza sativa Japonica Group cDNA clone:002-113-B09, full insert sequence. // gb // 11 // --- /// EU268002 // Oryza sativa Japonica Group clone KCG165C11 alpha amylase isozyme 3D mRNA, complete cds. // gb // 11 // --- /// LOC_Os08g36910.1 // alpha-amylase isozyme 3D precursor, pu…
Os.9360.1.S1_at	216.67	P	20.36	A	10.64	*	Os.9360.1	gb:AK101239.1 /DB_XREF=gi:32986448 /TID=Os.9360.1 /CNT=3 /FEA=FLmRNA /TIER=FL /STK=2 /UG=Os.9360 /UG_TITLE=(japonica cultivar-group) cDNA clone:J033031N08, full insert sequence /DEF=Oryza sativa (japonica cultivar-group) cDNA clone:J033031N08, full insert sequence. /FL=gb:AK101239.1 /REP_ORG=O. sativa	AK101239.1	AK101239 // Oryza sativa Japonica Group cDNA clone:J033031N08, full insert sequence. // gb // 11 // --- /// LOC_Os12g40300.1 // skp1 family, dimerisation domain containing protein, expressed // tigr_pseudomol // 11 // --- /// NM_001073711 // Oryza sativa (japonica cultivar-group) Os12g0594600 (Os12g0594600) mRNA, complete cds. // refseq // 11 // ---
Os.12633.1.S1_s_at	1910.84	P	182.25	P	10.48	*	Os.12633.1	gb:U60097.2 /DB_XREF=gi:6631115 /TID=Os.12633.1 /CNT=8 /FEA=FLmRNA /TIER=FL /STK=3 /UG=Os.12633 /DEF=Oryza sativa dehydrin mRNA, complete cds. /PROD=dehydrin /FL=gb:U60097.2 /REP_ORG=O. sativa	U60097.2	CT833834 // Oryza sativa (indica cultivar-group) cDNA clone:OSIGCEA033O01, full insert sequence. // gb // 9 // --- /// CT834001 // Oryza sativa (indica cultivar-group) cDNA clone:OSIGCSN007P14, full insert sequence. // gb // 10 // --- /// LOC_Os11g26790.1 // water stress-inducible protein Rab21, putative, expressed // tigr_pseudomol // 11 // --- /// U60097 // Oryza sativa dehydrin mRNA, complete …
Os.10255.1.S1_s_at	380.42	P	36.35	P	10.46	*	Os.10255.1	gb:AK060977.1 /DB_XREF=gi:32970995 /TID=Os.10255.1 /CNT=6 /FEA=FLmRNA /TIER=FL /STK=1 /UG=Os.10255 /UG_TITLE=(japonica cultivar-group) B1110C07.13 (B1110C07.13), mRNA /DEF=Oryza sativa (japonica cultivar-group) cDNA clone:006-202-F05, full insert sequence. /FL=gb:AK060977.1 gb:AK063461.1 /REP_ORG=O. sativa	AK060977.1	AK060977 // Oryza sativa Japonica Group cDNA clone:006-202-F05, full insert sequence. // gb // 11 // ---
Os.44475.1.S1_at	249.83	P	24.43	P	10.22	*	Os.44475.1	gb:AK121213.1 /DB_XREF=gi:37990836 /TID=Os.44475.1 /CNT=2 /FEA=FLmRNA /TIER=FL /STK=1 /UG=Os.44475 /UG_TITLE=(japonica cultivar-group) putative NADH dehydrogenase (OJ1112_E08.13), mRNA /DEF=Oryza sativa (japonica cultivar-group) cDNA clone:J023089K20, full insert sequence. /FL=gb:AK121213.1 /REP_ORG=O. sativa	AK121213.1	CT833992 // Oryza sativa (indica cultivar-group) cDNA clone:OSIGCPI224A15, full insert sequence. // gb // 11 // --- /// LOC_Os07g37730.1 // rotenone-insensitive NADH-ubiquinone oxidoreductase, mitochondrial precursor, putative, expressed // tigr_pseudomol // 11 // --- /// NM_001066538 // Oryza sativa (japonica cultivar-group) Os07g0564500 (Os07g0564500) mRNA, complete cds. // refseq // 11 // ---
Os.35642.2.S1_x_at	928.81	P	91.15	P	10.19	*	Os.35642.2	gb:NM_190892.1 /DB_XREF=gi:34908867 /GEN=P0699H05.6 /TID=Os.35642.2 /CNT=1 /FEA=mRNA /TIER=ConsEnd /STK=0 /UG=Os.35642 /DEF=Oryza sativa (japonica cultivar-group) putative subtilase (P0699H05.6), mRNA. /PROD=putative subtilase /REP_ORG=O. sativa	NM_190892.1	AK066488 // Oryza sativa Japonica Group cDNA clone:J013069K18, full insert sequence. // gb // 11 // --- /// BGIOSSBCE012831.1 // --- // bgi_ris // 11 // --- /// LOC_Os01g58280.1 // cucumisin precursor, putative, expressed // tigr_pseudomol // 11 // --- /// NM_001051044 // Oryza sativa (japonica cultivar-group) Os01g0795200 (Os01g0795200) mRNA, complete cds. // refseq // 11 // --- ???Cucumisin is …
Os.39694.1.A1_x_at	6.62	P	0.66	A	10.05	*	Os.39694.1	gb:CF310915 /DB_XREF=gi:33682676 /DB_XREF=ABF--05-N16.b1 /CLONE=ABF--05-N16 /TID=Os.39694.1 /CNT=2 /FEA=EST /TIER=ConsEnd /STK=0 /UG=Os.39694 /UG_TITLE=Transcribed sequence with moderate similarity to protein ref:NP_176910.1 (A.thaliana) ribosomal protein, putative (Arabidopsis thaliana) /REP_ORG=O. sativa	CF310915	AK072488 // Oryza sativa Japonica Group cDNA clone:J023134I03, full insert sequence. // gb // 0 // chr9:4389879-4392857(-) /// AK105087 // Oryza sativa Japonica Group cDNA clone:001-047-A12, full insert sequence. // gb // 0 // chr9:4390015-4392871(-) /// LOC_Os09g08430.1 // 60S ribosomal protein L17, putative, expressed // tigr_pseudomol // 0 // chr9:4389879-4392872(-) /// NM_001069236 // Oryza s…
Os.45974.1.A1_at	128.94	P	13.29	P	9.7	*	Os.45974.1	gb:CB636434 /DB_XREF=gi:29631425 /DB_XREF=OSJNEa01P01.r /CLONE=OSJNEa01P01 /TID=Os.45974.1 /CNT=1 /FEA=EST /TIER=ConsEnd /STK=1 /UG=Os.45974 /UG_TITLE=Transcribed sequence /REP_ORG=O. sativa	CB636434	CB636434 // /DB_XREF=OSJNEa01P01.r /CLONE=OSJNEa01P01 // gb // --- // ---
Os.33625.2.S1_at	579.41	P	59.95	P	9.67	*	Os.33625.2	gb:AK073211.1 /DB_XREF=gi:32983234 /TID=Os.33625.2 /CNT=1 /FEA=FLmRNA /TIER=FL /STK=1 /UG=Os.33625 /UG_TITLE=(japonica cultivar-group) pir7b protein (Pseudomonas inducible protein) (P0423A12.26), mRNA /DEF=Oryza sativa (japonica cultivar-group) cDNA clone:J033014N13, full insert sequence. /FL=gb:AK073211.1 /REP_ORG=O. sativa	AK073211.1	AK073211 // Oryza sativa Japonica Group cDNA clone:J033014N13, full insert sequence. // gb // 11 // --- /// NM_001051847 // Oryza sativa (japonica cultivar-group) Os01g0934500 (Os01g0934500) mRNA, complete cds. // refseq // 11 // ---
OsAffx.6407.1.S1_at	228.46	P	23.95	A	9.54	*	OsAffx.6407.1	tigr:9637.m02318 /TID=OsAffx.6407.1 /CNT=1 /FEA=mRNA /TIER=ConsEnd /STK=0 /NOTE=sequence(s) not in UniGene /DEF=expressed protein /REP_ORG=O. sativa	9637.m02318	AK100611 // Oryza sativa Japonica Group cDNA clone:J023107L23, full insert sequence. // gb // 0 // chr9:16058322-16072998(+) /// BGIOSSFCE028337.1 // --- // bgi_ris // 0 // chr9:16049338-16077152(+) /// NM_001069794 // Oryza sativa (japonica cultivar-group) Os09g0436500 (Os09g0436500) mRNA, complete cds. // refseq // 0 // chr9:16058324-16072998(+)
Os.8987.1.S1_at	581.86	P	61.73	P	9.43	*	Os.8987.1	gb:AK121328.1 /DB_XREF=gi:37990951 /TID=Os.8987.1 /CNT=15 /FEA=FLmRNA /TIER=FL /STK=0 /UG=Os.8987 /UG_TITLE=(japonica cultivar-group) cDNA clone:J023117N12, full insert sequence /DEF=Oryza sativa (japonica cultivar-group) cDNA clone:J023117N12, full insert sequence. /FL=gb:AK121328.1 /REP_ORG=O. sativa	AK121328.1	LOC_Os03g51459.1 // expressed protein // tigr_pseudomol // 11 // ---
OsAffx.30264.1.S1_at	151.81	P	16.16	P	9.39	*	OsAffx.30264.1	tigr:9638.m00293 /TID=OsAffx.30264.1 /CNT=1 /FEA=mRNA /TIER=ConsEnd /STK=0 /NOTE=sequence(s) not in UniGene /DEF=F-box domain, putative /REP_ORG=O. sativa	9638.m00293	LOC_Os10g03850.3 // F-box domain containing protein, expressed // tigr_pseudomol // 11 // ---
Os.54685.1.S1_at	110.45	P	12.1	P	9.13	*	Os.54685.1	gb:AK106466.1 /DB_XREF=gi:32991675 /TID=Os.54685.1 /CNT=2 /FEA=FLmRNA /TIER=FL /STK=1 /UG=Os.54685 /UG_TITLE=(japonica cultivar-group) cDNA clone:002-103-H05, full insert sequence /DEF=Oryza sativa (japonica cultivar-group) cDNA clone:002-103-H05, full insert sequence. /FL=gb:AK106466.1 /REP_ORG=O. sativa	AK106466.1	AK106466 // Oryza sativa Japonica Group cDNA clone:002-103-H05, full insert sequence. // gb // 11 // --- /// LOC_Os11g13620.1 // expressed protein // tigr_pseudomol // 11 // --- /// NM_001074111 // Oryza sativa (japonica cultivar-group) Os11g0239900 (Os11g0239900) mRNA, complete cds. // refseq // 11 // ---
Os.19895.1.S1_at	767.71	P	84.78	A	9.06	*	Os.19895.1	gb:AF353091.2 /DB_XREF=gi:21686954 /TID=Os.19895.1 /CNT=2 /FEA=mRNA /TIER=ConsEnd /STK=0 /UG=Os.19895 /UG_TITLE=Protein kinase mRNA, partial cds /DEF=Oryza sativa protein kinase mRNA, partial cds. /REP_ORG=O. sativa	AF353091.2	AF353091 // Oryza sativa protein kinase (WAK130) mRNA, complete cds. // gb // 11 // ---
Os.23174.1.S1_at	39.38	P	4.36	A	9.02	*	Os.23174.1	gb:CB000335 /DB_XREF=gi:27577640 /DB_XREF=S345U_F07 /TID=Os.23174.1 /CNT=1 /FEA=EST /TIER=ConsEnd /STK=1 /UG=Os.23174 /UG_TITLE=Transcribed sequence with weak similarity to protein pir:S71222 (A.thaliana) S71222 xyloglucan endo-1,4-beta-D-glucanase /REP_ORG=O. sativa	CB000335	LOC_Os08g14200.1 // xyloglucan endotransglucosylase/hydrolase protein 23 precursor, putative, expressed // tigr_pseudomol // 11 // ---
Os.39960.1.S1_at	485.33	P	54.09	P	8.97	*	Os.39960.1	gb:AU165037 /DB_XREF=gi:11414244 /DB_XREF=AU165037 /CLONE=Osic58 /TID=Os.39960.1 /CNT=3 /FEA=EST /TIER=ConsEnd /STK=0 /UG=Os.39960 /UG_TITLE=Transcribed sequences /REP_ORG=O. sativa	AU165037	AU165037 // /DB_XREF=AU165037 /CLONE=Osic58 // gb // --- // --- /// CF279060 // /DB_XREF=14ETL--05-D16.b1 /CLONE=14ETL--05-D16 // gb // --- // --- /// CF279061 // /DB_XREF=14ETL--05-D16.g1 /CLONE=14ETL--05-D16 // gb // --- // ---
Os.12633.1.S1_at	2479.77	P	277.12	P	8.95	*	Os.12633.1	gb:U60097.2 /DB_XREF=gi:6631115 /TID=Os.12633.1 /CNT=8 /FEA=FLmRNA /TIER=FL /STK=3 /UG=Os.12633 /DEF=Oryza sativa dehydrin mRNA, complete cds. /PROD=dehydrin /FL=gb:U60097.2 /REP_ORG=O. sativa	U60097.2	CT833834 // Oryza sativa (indica cultivar-group) cDNA clone:OSIGCEA033O01, full insert sequence. // gb // 10 // --- /// CT834001 // Oryza sativa (indica cultivar-group) cDNA clone:OSIGCSN007P14, full insert sequence. // gb // 10 // --- /// LOC_Os11g26790.1 // water stress-inducible protein Rab21, putative, expressed // tigr_pseudomol // 10 // --- /// U60097 // Oryza sativa dehydrin mRNA, complete…
Os.51910.1.S1_at	33.12	P	3.71	A	8.94	*	Os.51910.1	gb:AK064248.1 /DB_XREF=gi:32974266 /TID=Os.51910.1 /CNT=2 /FEA=FLmRNA /TIER=FL /STK=1 /UG=Os.51910 /UG_TITLE=(japonica cultivar-group) cDNA clone:002-105-C01, full insert sequence /DEF=Oryza sativa (japonica cultivar-group) cDNA clone:002-105-C01, full insert sequence. /FL=gb:AK064248.1 /REP_ORG=O. sativa	AK064248.1	AK064248 // Oryza sativa Japonica Group cDNA clone:002-105-C01, full insert sequence. // gb // 11 // ---
Os.57114.1.S1_at	164.78	P	18.6	A	8.86	*	Os.57114.1	gb:AK110941.1 /DB_XREF=gi:32996150 /TID=Os.57114.1 /CNT=1 /FEA=FLmRNA /TIER=FL /STK=1 /UG=Os.57114 /UG_TITLE=(japonica cultivar-group) cDNA clone:002-173-G11, full insert sequence /DEF=Oryza sativa (japonica cultivar-group) cDNA clone:002-173-G11, full insert sequence. /FL=gb:AK110941.1 /REP_ORG=O. sativa	AK110941.1	AK110941 // Oryza sativa Japonica Group cDNA clone:002-173-G11, full insert sequence. // gb // 11 // --- /// LOC_Os08g03300.1 // F-box domain containing protein, expressed // tigr_pseudomol // 11 // --- /// NM_001067433 // Oryza sativa (japonica cultivar-group) Os08g0126500 (Os08g0126500) mRNA, complete cds. // refseq // 11 // ---
Os.6542.1.S1_at	1054.24	P	120.25	P	8.77	*	Os.6542.1	gb:CB678453 /DB_XREF=gi:29682178 /DB_XREF=OSJNEe16H15.r /CLONE=OSJNEe16H15 /TID=Os.6542.1 /CNT=9 /FEA=EST /TIER=Stack /STK=8 /UG=Os.6542 /UG_TITLE=Transcribed sequence with weak similarity to protein ref:NP_195062.1 (A.thaliana) putative protein (Arabidopsis thaliana) /REP_ORG=O. sativa	CB678453	AK243288 // Oryza sativa Japonica Group cDNA, clone: J100052J15, full insert sequence. // gb // 11 // --- /// BGIOSSBCE009172.1 // --- // bgi_ris // 9 // --- /// BGIOSSFCE009331.1 // --- // bgi_ris // 9 // --- /// LOC_Os03g08624.1 // dihydroflavonol-4-reductase, putative, expressed // tigr_pseudomol // 11 // ---
Os.8034.1.S1_at	234.55	P	27.19	P	8.63	*	Os.8034.1	gb:AK107956.1 /DB_XREF=gi:32993165 /TID=Os.8034.1 /CNT=3 /FEA=FLmRNA /TIER=FL /STK=0 /UG=Os.8034 /UG_TITLE=(japonica cultivar-group) cDNA clone:002-135-C04, full insert sequence /DEF=Oryza sativa (japonica cultivar-group) cDNA clone:002-135-C04, full insert sequence. /FL=gb:AK107956.1 /REP_ORG=O. sativa	AK107956.1	LOC_Os05g50820.1 // expressed protein // tigr_pseudomol // 11 // --- /// NM_001062992 // Oryza sativa (japonica cultivar-group) Os05g0585700 (Os05g0585700) mRNA, complete cds. // refseq // 10 // ---
Os.54212.1.S1_at	83.81	P	9.75	A	8.6	*	Os.54212.1	gb:AK103822.1 /DB_XREF=gi:32989031 /TID=Os.54212.1 /CNT=2 /FEA=FLmRNA /TIER=FL /STK=2 /UG=Os.54212 /UG_TITLE=(japonica cultivar-group) cDNA clone:J033147H24, full insert sequence /DEF=Oryza sativa (japonica cultivar-group) cDNA clone:J033147H24, full insert sequence. /FL=gb:AK102559.1 gb:AK103822.1 /REP_ORG=O. sativa	AK103822.1	AK103822 // Oryza sativa Japonica Group cDNA clone:J033147H24, full insert sequence. // gb // 11 // --- /// CT834242 // Oryza sativa (indica cultivar-group) cDNA clone:OSIGCRA109B04, full insert sequence. // gb // 11 // --- /// LOC_Os05g39590.1 // dehydration-responsive element-binding protein 2D, putative, expressed // tigr_pseudomol // 11 // --- /// LOC_Os05g39590.2 // dehydration-responsive el…
Os.12949.1.S1_at	425.11	P	50.19	A	8.47	*	Os.12949.1	gb:AK121757.1 /DB_XREF=gi:37991380 /TID=Os.12949.1 /CNT=10 /FEA=FLmRNA /TIER=FL /STK=1 /UG=Os.12949 /UG_TITLE=(japonica cultivar-group) cDNA clone:001-031-D10, full insert sequence /DEF=Oryza sativa (japonica cultivar-group) cDNA clone:J033088G12, full insert sequence. /FL=gb:AK060715.1 gb:AK121757.1 /REP_ORG=O. sativa	AK121757.1	LOC_Os02g46990.1 // ATPase family AAA domain-containing protein 3, putative, expressed // tigr_pseudomol // 11 // --- /// NM_001054356 // Oryza sativa (japonica cultivar-group) Os02g0697600 (Os02g0697600) mRNA, complete cds. // refseq // 11 // ---
Os.11065.1.A1_at	215.15	P	26.7	P	8.06	*	Os.11065.1	gb:CR285534 /DB_XREF=gi:44672100 /DB_XREF=CR285534 /CLONE=p759a11p3 /TID=Os.11065.1 /CNT=2 /FEA=EST /TIER=ConsEnd /STK=2 /UG=Os.11065 /UG_TITLE=Transcribed sequences /REP_ORG=O. sativa	CR285534	LOC_Os03g19600.1 // PE_PGRS family protein, putative, expressed // tigr_pseudomol // 11 // --- /// LOC_Os03g19600.2 // PE_PGRS family protein, putative, expressed // tigr_pseudomol // 11 // ---
Os.11301.1.S1_at	867.1	P	108.04	P	8.03	*	Os.11301.1	gb:AK070778.1 /DB_XREF=gi:32980801 /TID=Os.11301.1 /CNT=6 /FEA=FLmRNA /TIER=FL /STK=1 /UG=Os.11301 /UG_TITLE=(japonica cultivar-group) cDNA clone:J023069E14, full insert sequence /DEF=Oryza sativa (japonica cultivar-group) cDNA clone:J023069E14, full insert sequence. /FL=gb:AK070778.1 /REP_ORG=O. sativa	AK070778.1	AK070778 // Oryza sativa Japonica Group cDNA clone:J023069E14, full insert sequence. // gb // 11 // --- /// LOC_Os11g04560.1 // calmodulin-like protein 1, putative, expressed // tigr_pseudomol // 11 // --- /// NM_001072247 // Oryza sativa (japonica cultivar-group) Os11g0141400 (Os11g0141400) mRNA, complete cds. // refseq // 11 // ---
OsAffx.22999.1.S1_at	2640.32	P	337.38	P	7.83	*	OsAffx.22999.1	gb:AK108619.1 /DB_XREF=gi:32993828 /TID=OsAffx.22999.1 /CNT=1 /FEA=FLmRNA /TIER=FL /STK=1 /NOTE=sequence(s) not in UniGene /DEF=Oryza sativa (japonica cultivar-group) cDNA clone:002-147-C05, full insert sequence. /FL=gb:AK108619.1 /REP_ORG=O. sativa	AK108619.1	AK108619 // Oryza sativa Japonica Group cDNA clone:002-147-C05, full insert sequence. // gb // 11 // --- /// LOC_Os07g32710.1 // expressed protein // tigr_pseudomol // 11 // --- /// NM_001066297 // Oryza sativa (japonica cultivar-group) Os07g0511400 (Os07g0511400) mRNA, complete cds. // refseq // 11 // ---
OsAffx.24492.1.S1_at	466.25	P	60.2	P	7.74	*	OsAffx.24492.1	tigr:9630.m02788 /TID=OsAffx.24492.1 /CNT=1 /FEA=mRNA /TIER=ConsEnd /STK=0 /NOTE=sequence(s) not in UniGene /DEF=expressed protein /REP_ORG=O. sativa	9630.m02788	AK287440 // Oryza sativa Japonica Group cDNA, clone: J043015B19, full insert sequence. // gb // 11 // --- /// LOC_Os02g29210.1 // ankyrin repeat and protein kinase domain-containing protein 1, putative, expressed // tigr_pseudomol // 11 // --- /// LOC_Os02g29210.2 // ankyrin repeat and protein kinase domain-containing protein 1, putative, expressed // tigr_pseudomol // 11 // --- /// LOC_Os02g2921…
OsAffx.5232.1.S1_s_at	278.32	P	36.25	P	7.68	*	OsAffx.5232.1	tigr:9635.m00585 /TID=OsAffx.5232.1 /CNT=1 /FEA=mRNA /TIER=ConsEnd /STK=0 /NOTE=sequence(s) not in UniGene /DEF=expressed protein /REP_ORG=O. sativa	9635.m00585	LOC_Os07g06460.1 // expressed protein // tigr_pseudomol // 11 // ---
Os.29815.1.S1_at	275.03	P	35.91	A	7.66	*	Os.29815.1	gb:AK109813.1 /DB_XREF=gi:32995022 /TID=Os.29815.1 /CNT=1 /FEA=FLmRNA /TIER=FL /STK=1 /UG=Os.29815 /UG_TITLE=(japonica cultivar-group) P0483G10.12 (P0483G10.12), mRNA /DEF=Oryza sativa (japonica cultivar-group) cDNA clone:002-147-H03, full insert sequence. /FL=gb:AK109813.1 /REP_ORG=O. sativa	AK109813.1	NM_001052010 // Oryza sativa (japonica cultivar-group) Os01g0962100 (Os01g0962100) mRNA, complete cds. // refseq // 10 // ---
OsAffx.7527.1.S1_x_at	799.04	P	104.29	A	7.66	*	OsAffx.7527.1	tigr:9640.m00793 /TID=OsAffx.7527.1 /CNT=1 /FEA=mRNA /TIER=ConsEnd /STK=0 /NOTE=sequence(s) not in UniGene /DEF=expressed protein /REP_ORG=O. sativa	9640.m00793	AK065603 // Oryza sativa Japonica Group cDNA clone:J013029I21, full insert sequence. // gb // 11 // --- /// LOC_Os12g08564.1 // retrotransposon protein, putative, unclassified, expressed // tigr_pseudomol // 11 // --- /// LOC_Os12g08564.2 // retrotransposon protein, putative, unclassified, expressed // tigr_pseudomol // 11 // --- /// LOC_Os12g08564.3 // retrotransposon protein, putative, unclassi…
Os.39636.1.A1_x_at	218.68	P	28.61	A	7.64	*	Os.39636.1	gb:AU166388 /DB_XREF=gi:12404787 /DB_XREF=AU166388 /CLONE=C11816 /TID=Os.39636.1 /CNT=4 /FEA=EST /TIER=ConsEnd /STK=1 /UG=Os.39636 /UG_TITLE=Transcribed sequences /REP_ORG=O. sativa	AU166388	LOC_Os04g12720.1 // indole-3-acetate beta-glucosyltransferase, putative, expressed // tigr_pseudomol // 11 // ---
Os.54464.1.S1_at	495.32	P	65.12	A	7.61	*	Os.54464.1	gb:AK105234.1 /DB_XREF=gi:32990443 /TID=Os.54464.1 /CNT=1 /FEA=FLmRNA /TIER=FL /STK=1 /UG=Os.54464 /UG_TITLE=(japonica cultivar-group) cDNA clone:001-112-G11, full insert sequence /DEF=Oryza sativa (japonica cultivar-group) cDNA clone:001-112-G11, full insert sequence. /FL=gb:AK105234.1 /REP_ORG=O. sativa	AK105234.1	LOC_Os04g14810.1 // Werner syndrome ATP-dependent helicase, putative, expressed // tigr_pseudomol // 11 // --- /// NM_001058814 // Oryza sativa (japonica cultivar-group) Os04g0225100 (Os04g0225100) mRNA, complete cds. // refseq // 11 // ---
Os.50198.1.S1_at	604.92	P	79.65	P	7.59	*	Os.50198.1	gb:AK072653.1 /DB_XREF=gi:32982676 /TID=Os.50198.1 /CNT=4 /FEA=FLmRNA /TIER=FL /STK=3 /UG=Os.50198 /UG_TITLE=(japonica cultivar-group) cDNA clone:J023134L04, full insert sequence /DEF=Oryza sativa (japonica cultivar-group) cDNA clone:J023134L04, full insert sequence. /FL=gb:AK120039.1 gb:AK064058.1 gb:AK072653.1 /REP_ORG=O. sativa	AK072653.1	AK072653 // Oryza sativa Japonica Group cDNA clone:J023134L04, full insert sequence. // gb // 11 // --- /// CT829042 // Oryza sativa (indica cultivar-group) cDNA clone:OSIGCPI029M17, full insert sequence. // gb // 10 // --- /// LOC_Os12g40180.1 // expressed protein // tigr_pseudomol // 10 // --- /// NM_001073706 // Oryza sativa (japonica cultivar-group) Os12g0592900 (Os12g0592900) mRNA, complete …
Os.6101.1.S1_at	89.17	P	11.85	A	7.53	*	Os.6101.1	gb:AK106302.1 /DB_XREF=gi:32991511 /TID=Os.6101.1 /CNT=1 /FEA=FLmRNA /TIER=FL /STK=1 /UG=Os.6101 /UG_TITLE=(japonica cultivar-group) cDNA clone:002-101-C06, full insert sequence /DEF=Oryza sativa (japonica cultivar-group) cDNA clone:002-101-C06, full insert sequence. /FL=gb:AK106302.1 /REP_ORG=O. sativa	AK106302.1	AK106302 // Oryza sativa Japonica Group cDNA clone:002-101-C06, full insert sequence. // gb // 11 // --- /// LOC_Os04g12970.1 // indole-3-acetate beta-glucosyltransferase, putative, expressed // tigr_pseudomol // 11 // --- /// NM_001058779 // Oryza sativa (japonica cultivar-group) Os04g0206600 (Os04g0206600) mRNA, complete cds. // refseq // 11 // ---
Os.7588.1.S1_at	152.55	P	20.47	P	7.45	*	Os.7588.1	gb:CR289174 /DB_XREF=gi:44675740 /DB_XREF=CR289174 /CLONE=p634c11p5 /TID=Os.7588.1 /CNT=4 /FEA=mRNA /TIER=ConsEnd /STK=0 /UG=Os.7588 /UG_TITLE=(japonica cultivar-group) unknown protein (OSJNBa0071K18.6), mRNA /REP_ORG=O. sativa	CR289174	LOC_Os10g32690.1 // expressed protein // tigr_pseudomol // 10 // ---
Os.55087.1.S1_at	422.91	P	56.85	A	7.44	*	Os.55087.1	gb:AK107460.1 /DB_XREF=gi:32992669 /TID=Os.55087.1 /CNT=2 /FEA=FLmRNA /TIER=FL /STK=1 /UG=Os.55087 /UG_TITLE=(japonica cultivar-group) cDNA clone:002-129-A04, full insert sequence /DEF=Oryza sativa (japonica cultivar-group) cDNA clone:002-129-A04, full insert sequence. /FL=gb:AK107460.1 /REP_ORG=O. sativa	AK107460.1	AK107460 // Oryza sativa Japonica Group cDNA clone:002-129-A04, full insert sequence. // gb // 11 // ---
Os.50268.1.S1_at	411.55	P	56.02	P	7.35	*	Os.50268.1	gb:AK120442.1 /DB_XREF=gi:37990065 /TID=Os.50268.1 /CNT=1 /FEA=FLmRNA /TIER=FL /STK=1 /UG=Os.50268 /UG_TITLE=(japonica cultivar-group) cDNA clone:J013098O22, full insert sequence /DEF=Oryza sativa (japonica cultivar-group) cDNA clone:J013098O22, full insert sequence. /FL=gb:AK120442.1 /REP_ORG=O. sativa	AK120442.1	AK120442 // Oryza sativa Japonica Group cDNA clone:J013098O22, full insert sequence. // gb // 11 // --- /// LOC_Os05g45440.1 // expressed protein // tigr_pseudomol // 10 // --- /// NM_001062665 // Oryza sativa (japonica cultivar-group) Os05g0531000 (Os05g0531000) mRNA, complete cds. // refseq // 10 // ---
Os.12257.1.S1_at	4880.65	P	673.85	P	7.24	*	Os.12257.1	gb:AK074003.1 /DB_XREF=gi:32984026 /TID=Os.12257.1 /CNT=70 /FEA=FLmRNA /TIER=FL+Stack /STK=7 /UG=Os.12257 /UG_TITLE=(japonica cultivar-group) cDNA clone:001-126-A02, full insert sequence /DEF=Oryza sativa (japonica cultivar-group) cDNA clone:J033076P21, full insert sequence. /FL=gb:AK064389.1 gb:AK074003.1 gb:AK105464.1 /REP_ORG=O. sativa	AK074003.1	LOC_Os02g52150.1 // heat shock 22 kDa protein, mitochondrial precursor, putative, expressed // tigr_pseudomol // 10 // --- /// LOC_Os02g52150.2 // heat shock 22 kDa protein, mitochondrial precursor, putative, expressed // tigr_pseudomol // 11 // --- /// NM_001054710 // Oryza sativa (japonica cultivar-group) Os02g0758000 (Os02g0758000) mRNA, complete cds. // refseq // 11 // ---
Os.5668.2.S1_x_at	133.31	P	18.71	A	7.12	*	Os.5668.2	gb:AK107780.1 /DB_XREF=gi:32992989 /TID=Os.5668.2 /CNT=2 /FEA=FLmRNA /TIER=FL /STK=1 /UG=Os.5668 /UG_TITLE=(japonica cultivar-group) cDNA clone:002-133-C06, full insert sequence /DEF=Oryza sativa (japonica cultivar-group) cDNA clone:002-133-C06, full insert sequence. /FL=gb:AK107780.1 /REP_ORG=O. sativa	AK107780.1	AK107780 // Oryza sativa Japonica Group cDNA clone:002-133-C06, full insert sequence. // gb // 11 // ---
Os.8570.3.S1_s_at	277.02	P	38.91	P	7.12	*	Os.8570.3	gb:AK063617.1 /DB_XREF=gi:32973635 /TID=Os.8570.3 /CNT=1 /FEA=FLmRNA /TIER=FL /STK=1 /UG=Os.8570 /UG_TITLE=(japonica cultivar-group) cDNA clone:001-106-A06, full insert sequence /DEF=Oryza sativa (japonica cultivar-group) cDNA clone:001-118-D12, full insert sequence. /FL=gb:AK063617.1 /REP_ORG=O. sativa	AK063617.1	AK063617 // Oryza sativa Japonica Group cDNA clone:001-118-D12, full insert sequence. // gb // 11 // --- /// LOC_Os03g19600.1 // PE_PGRS family protein, putative, expressed // tigr_pseudomol // 11 // --- /// LOC_Os03g19600.2 // PE_PGRS family protein, putative, expressed // tigr_pseudomol // 11 // ---
Os.11260.1.S1_at	88.09	P	12.42	A	7.09	*	Os.11260.1	gb:AK102039.1 /DB_XREF=gi:32987248 /TID=Os.11260.1 /CNT=4 /FEA=FLmRNA /TIER=FL /STK=1 /UG=Os.11260 /UG_TITLE=(japonica cultivar-group) cDNA clone:J033081F22, full insert sequence /DEF=Oryza sativa (japonica cultivar-group) cDNA clone:J033081F22, full insert sequence. /FL=gb:AK102039.1 /REP_ORG=O. sativa	AK102039.1	CT830970 // Oryza sativa (indica cultivar-group) cDNA clone:OSIGCPI021F20, full insert sequence. // gb // 10 // --- /// LOC_Os05g31670.1 // ABA induced plasma membrane protein PM 19, putative, expressed // tigr_pseudomol // 11 // --- /// NM_001061933 // Oryza sativa (japonica cultivar-group) Os05g0381400 (Os05g0381400) mRNA, complete cds. // refseq // 11 // ---
Os.50438.1.S1_at	765.55	P	107.91	P	7.09	*	Os.50438.1	gb:AK121198.1 /DB_XREF=gi:37990821 /TID=Os.50438.1 /CNT=5 /FEA=FLmRNA /TIER=FL /STK=0 /UG=Os.50438 /UG_TITLE=(japonica cultivar-group) cDNA clone:J023087D21, full insert sequence /DEF=Oryza sativa (japonica cultivar-group) cDNA clone:J023087D21, full insert sequence. /FL=gb:AK121198.1 /REP_ORG=O. sativa	AK121198.1	CT828313 // Oryza sativa (indica cultivar-group) cDNA clone:OSIGCPI012B19, full insert sequence. // gb // 11 // --- /// CT828316 // Oryza sativa (indica cultivar-group) cDNA clone:OSIGCRA105A05, full insert sequence. // gb // 10 // --- /// LOC_Os02g36530.1 // expressed protein // tigr_pseudomol // 11 // --- /// NM_001053745 // Oryza sativa (japonica cultivar-group) Os02g0575000 (Os02g0575000) mRN…
OsAffx.27737.1.S1_at	8.24	P	1.19	A	6.9	*	OsAffx.27737.1	tigr:9634.m02010 /TID=OsAffx.27737.1 /CNT=1 /FEA=mRNA /TIER=ConsEnd /STK=0 /NOTE=sequence(s) not in UniGene /DEF=hypothetical protein /REP_ORG=O. sativa	9634.m02010	9634.m02010 // --- // tigr // --- // ---
OsAffx.28574.2.S1_at	284.31	P	41.48	P	6.85	*	OsAffx.28574.2	tigr:9635.m02386 /TID=OsAffx.28574.2 /CNT=1 /FEA=mRNA /TIER=ConsEnd /STK=0 /NOTE=sequence(s) not in UniGene /DEF=hypothetical protein /REP_ORG=O. sativa	9635.m02386	AK240977 // Oryza sativa Japonica Group cDNA, clone: J065048H23, full insert sequence. // gb // 0 // chr7:14176745-14177631(+) /// AK240977 // Oryza sativa Japonica Group cDNA, clone: J065048H23, full insert sequence. // gb // 0 // chr7:14188045-14302468(+) /// AK240977 // Oryza sativa Japonica Group cDNA, clone: J065048H23, full insert sequence. // gb // 0 // chr7:14116331-14117217(+) /// AK2409…
Os.11326.1.S1_at	1754.61	P	260.99	P	6.72	*	Os.11326.1	gb:AK069626.1 /DB_XREF=gi:32979650 /TID=Os.11326.1 /CNT=1 /FEA=FLmRNA /TIER=FL /STK=1 /UG=Os.11326 /UG_TITLE=(japonica cultivar-group) cDNA clone:J023024F13, full insert sequence /DEF=Oryza sativa (japonica cultivar-group) cDNA clone:J023024F13, full insert sequence. /FL=gb:AK069626.1 /REP_ORG=O. sativa	AK069626.1	AK069626 // Oryza sativa Japonica Group cDNA clone:J023024F13, full insert sequence. // gb // 11 // --- /// LOC_Os08g30510.1 // expressed protein // tigr_pseudomol // 11 // --- /// NM_001068271 // Oryza sativa (japonica cultivar-group) Os08g0395700 (Os08g0395700) mRNA, complete cds. // refseq // 11 // ---
Os.51718.1.S1_at	529.71	P	78.98	P	6.71	*	Os.51718.1	gb:AK063517.1 /DB_XREF=gi:32973535 /TID=Os.51718.1 /CNT=1 /FEA=FLmRNA /TIER=FL /STK=1 /UG=Os.51718 /UG_TITLE=(japonica cultivar-group) cDNA clone:001-116-H03, full insert sequence /DEF=Oryza sativa (japonica cultivar-group) cDNA clone:001-116-H03, full insert sequence. /FL=gb:AK063517.1 /REP_ORG=O. sativa	AK063517.1	AK287649 // Oryza sativa Japonica Group cDNA, clone: J065092C09, full insert sequence. // gb // 11 // --- /// LOC_Os11g26780.1 // dehydrin Rab16B, putative, expressed // tigr_pseudomol // 11 // --- /// NM_001074375 // Oryza sativa (japonica cultivar-group) Os11g0454200 (Os11g0454200) mRNA, complete cds. // refseq // 11 // ---
OsAffx.7530.1.S1_s_at	238.26	P	35.58	P	6.7	*	OsAffx.7530.1	tigr:9640.m00831 /TID=OsAffx.7530.1 /CNT=1 /FEA=mRNA /TIER=ConsEnd /STK=0 /NOTE=sequence(s) not in UniGene /DEF=expressed protein /REP_ORG=O. sativa	9640.m00831	LOC_Os12g08930.1 // expressed protein // tigr_pseudomol // 11 // ---
Os.49825.1.S1_at	376.65	P	56.83	P	6.63	*	Os.49825.1	gb:AK100311.1 /DB_XREF=gi:32985520 /TID=Os.49825.1 /CNT=2 /FEA=FLmRNA /TIER=FL /STK=1 /UG=Os.49825 /UG_TITLE=(japonica cultivar-group) cDNA clone:J023078K23, full insert sequence /DEF=Oryza sativa (japonica cultivar-group) cDNA clone:J023078K23, full insert sequence. /FL=gb:AK100311.1 gb:AK111789.1 /REP_ORG=O. sativa	AK100311.1	AK100311 // Oryza sativa Japonica Group cDNA clone:J023078K23, full insert sequence. // gb // 11 // --- /// LOC_Os01g15300.1 // ATP binding protein, putative, expressed // tigr_pseudomol // 11 // --- /// LOC_Os01g15300.2 // ATP binding protein, putative, expressed // tigr_pseudomol // 11 // --- /// NM_001049163 // Oryza sativa (japonica cultivar-group) Os01g0256800 (Os01g0256800) mRNA, partial cd…
Os.47910.1.S1_at	66.2	P	10.02	A	6.61	*	Os.47910.1	gb:AK105313.1 /DB_XREF=gi:32990522 /TID=Os.47910.1 /CNT=3 /FEA=FLmRNA /TIER=FL /STK=0 /UG=Os.47910 /UG_TITLE=(japonica cultivar-group) cDNA clone:001-117-D07, full insert sequence /DEF=Oryza sativa (japonica cultivar-group) cDNA clone:001-117-D07, full insert sequence. /FL=gb:AK105313.1 /REP_ORG=O. sativa	AK105313.1	LOC_Os04g03860.1 // expressed protein // tigr_pseudomol // 11 // --- /// NM_001058619 // Oryza sativa (japonica cultivar-group) Os04g0127800 (Os04g0127800) mRNA, complete cds. // refseq // 10 // ---
Os.5587.1.S1_at	245.29	P	37.13	P	6.61	*	Os.5587.1	gb:AU172398 /DB_XREF=gi:12622185 /DB_XREF=AU172398 /CLONE=C63641 /TID=Os.5587.1 /CNT=3 /FEA=mRNA /TIER=ConsEnd /STK=0 /UG=Os.5587 /UG_TITLE=(japonica cultivar-group) unknown protein (OSJNBa0004P12.4), mRNA /REP_ORG=O. sativa	AU172398	CT835794 // Oryza sativa (indica cultivar-group) cDNA clone:OSIGCSN032H02, full insert sequence. // gb // 0 // chr10:7075783-7078601(-) /// NM_001070837 // Oryza sativa (japonica cultivar-group) Os10g0202900 (Os10g0202900) mRNA, complete cds. // refseq // 0 // chr10:7075958-7081695(-)
Os.5668.2.S1_at	176.71	P	26.79	A	6.6	*	Os.5668.2	gb:AK107780.1 /DB_XREF=gi:32992989 /TID=Os.5668.2 /CNT=2 /FEA=FLmRNA /TIER=FL /STK=1 /UG=Os.5668 /UG_TITLE=(japonica cultivar-group) cDNA clone:002-133-C06, full insert sequence /DEF=Oryza sativa (japonica cultivar-group) cDNA clone:002-133-C06, full insert sequence. /FL=gb:AK107780.1 /REP_ORG=O. sativa	AK107780.1	AK107780 // Oryza sativa Japonica Group cDNA clone:002-133-C06, full insert sequence. // gb // 11 // ---
Os.19630.1.S1_at	174.61	P	26.79	A	6.52	*	Os.19630.1	gb:AB080264.1 /DB_XREF=gi:18874074 /GEN=OsRad51A2 /TID=Os.19630.1 /CNT=3 /FEA=FLmRNA /TIER=FL /STK=1 /UG=Os.19630 /DEF=Oryza sativa (japonica cultivar-group) OsRad51A2 mRNA for Rad51, complete cds. /PROD=Rad51 /FL=gb:AB080264.1 /REP_ORG=O. sativa	AB080264.1	AB080264 // Oryza sativa Japonica Group OsRad51A2 mRNA for Rad51, complete cds. // gb // 11 // --- /// LOC_Os12g31370.1 // DNA repair protein RAD51 homolog B, putative, expressed // tigr_pseudomol // 11 // --- /// NM_001073338 // Oryza sativa (japonica cultivar-group) Os12g0497300 (Os12g0497300) mRNA, complete cds. // refseq // 11 // ---
Os.23150.1.S1_at	352.13	P	54.62	A	6.45	*	Os.23150.1	gb:AK108801.1 /DB_XREF=gi:32994010 /TID=Os.23150.1 /CNT=3 /FEA=FLmRNA /TIER=FL /STK=1 /UG=Os.23150 /UG_TITLE=(japonica cultivar-group) cDNA clone:002-151-C09, full insert sequence /DEF=Oryza sativa (japonica cultivar-group) cDNA clone:002-151-C09, full insert sequence. /FL=gb:AK108801.1 /REP_ORG=O. sativa	AK108801.1	AK108801 // Oryza sativa Japonica Group cDNA clone:002-151-C09, full insert sequence. // gb // 11 // --- /// LOC_Os11g08940.1 // DNA-directed RNA polymerase II 8.2 kDa polypeptide, putative // tigr_pseudomol // 11 // --- /// NM_001073953 // Oryza sativa (japonica cultivar-group) Os11g0194800 (Os11g0194800) mRNA, complete cds. // refseq // 11 // ---
Os.6330.1.S1_at	152.79	P	24.21	A	6.31	*	Os.6330.1	gb:AK121575.1 /DB_XREF=gi:37991198 /TID=Os.6330.1 /CNT=8 /FEA=FLmRNA /TIER=FL /STK=1 /UG=Os.6330 /UG_TITLE=(japonica cultivar-group) cDNA clone:J033036H02, full insert sequence /DEF=Oryza sativa (japonica cultivar-group) cDNA clone:J033036H02, full insert sequence. /FL=gb:AK121575.1 /REP_ORG=O. sativa	AK121575.1	AK121575 // Oryza sativa Japonica Group cDNA clone:J033036H02, full insert sequence. // gb // 11 // --- /// LOC_Os03g07180.1 // embryonic protein DC-8, putative, expressed // tigr_pseudomol // 11 // --- /// LOC_Os03g07180.2 // embryonic protein DC-8, putative, expressed // tigr_pseudomol // 11 // --- /// LOC_Os03g07180.3 // embryonic protein DC-8, putative, expressed // tigr_pseudomol // 11 // --…
Os.8828.1.S1_at	86.75	P	14	A	6.19	*	Os.8828.1	gb:AK064426.1 /DB_XREF=gi:32974444 /TID=Os.8828.1 /CNT=3 /FEA=FLmRNA /TIER=FL /STK=1 /UG=Os.8828 /UG_TITLE=(japonica cultivar-group) cDNA clone:002-110-C06, full insert sequence /DEF=Oryza sativa (japonica cultivar-group) cDNA clone:002-110-C06, full insert sequence. /FL=gb:AK064426.1 /REP_ORG=O. sativa	AK064426.1	AK064426 // Oryza sativa Japonica Group cDNA clone:002-110-C06, full insert sequence. // gb // 11 // ---
Os.22820.1.A1_at	527.47	P	85.67	P	6.16	*	Os.22820.1	gb:BI305532 /DB_XREF=gi:14980854 /DB_XREF=NL_0_G13 /CLONE=NL_0_G13 /TID=Os.22820.1 /CNT=8 /FEA=EST /TIER=Stack /STK=6 /UG=Os.22820 /UG_TITLE=Transcribed sequences /REP_ORG=O. sativa	BI305532	LOC_Os09g07150.1 // expressed protein // tigr_pseudomol // 11 // ---
Os.52731.1.S1_at	88.05	P	14.34	A	6.14	*	Os.52731.1	gb:AK068969.1 /DB_XREF=gi:32978993 /TID=Os.52731.1 /CNT=1 /FEA=FLmRNA /TIER=FL /STK=1 /UG=Os.52731 /UG_TITLE=(japonica cultivar-group) cDNA clone:J013169E22, full insert sequence /DEF=Oryza sativa (japonica cultivar-group) cDNA clone:J013169E22, full insert sequence. /FL=gb:AK068969.1 /REP_ORG=O. sativa	AK068969.1	AK068969 // Oryza sativa Japonica Group cDNA clone:J013169E22, full insert sequence. // gb // 11 // --- /// LOC_Os01g37350.1 // retrotransposon protein, putative, Ty3-gypsy subclass, expressed // tigr_pseudomol // 11 // --- /// LOC_Os01g37350.2 // retrotransposon protein, putative, Ty3-gypsy subclass, expressed // tigr_pseudomol // 11 // --- /// NM_001049852 // Oryza sativa (japonica cultivar-gro…
Os.29979.1.S1_at	594.49	P	97.85	P	6.08	*	Os.29979.1	gb:AY341854.1 /DB_XREF=gi:33519195 /TID=Os.29979.1 /CNT=3 /FEA=FLmRNA /TIER=FL /STK=2 /UG=Os.29979 /DEF=Oryza sativa (japonica cultivar-group) WRKY13 mRNA, complete cds. /PROD=WRKY13 /FL=gb:AY341854.1 gb:AK109578.1 /REP_ORG=O. sativa	AY341854.1	AY341854 // Oryza sativa (japonica cultivar-group) WRKY13 mRNA, complete cds. // gb // 11 // --- /// LOC_Os01g09100.1 // OsWRKY10 - Superfamily of rice TFs having WRKY and zinc finger domains, expressed // tigr_pseudomol // 11 // --- /// NM_001048778 // Oryza sativa (japonica cultivar-group) Os01g0186000 (Os01g0186000) mRNA, complete cds. // refseq // 10 // ---
Os.27807.1.S1_at	506.19	P	83.23	P	6.08	*	Os.27807.1	gb:D64038.1 /DB_XREF=gi:1841319 /GEN=EL2 /TID=Os.27807.1 /CNT=9 /FEA=FLmRNA /TIER=FL /STK=1 /UG=Os.27807 /UG_TITLE=(japonica cultivar-group) Unknown protein (OJ1384D03.4), mRNA /DEF=Oryza sativa (japonica cultivar-group) mRNA for EL2 gene, complete cds. /FL=gb:D64038.1 gb:AK063743.1 /REP_ORG=O. sativa	D64038.1	AK063743 // Oryza sativa Japonica Group cDNA clone:001-120-F10, full insert sequence. // gb // 11 // --- /// CT833354 // Oryza sativa (indica cultivar-group) cDNA clone:OSIGCSN047A03, full insert sequence. // gb // 10 // --- /// D64038 // Oryza sativa Japonica Group mRNA for EL2 gene, complete cds. // gb // 9 // --- /// LOC_Os03g01740.1 // expressed protein // tigr_pseudomol // 11 // --- /// NM_0…
Os.10849.1.S1_at	722.09	P	120.65	P	5.99	*	Os.10849.1	gb:AK059289.1 /DB_XREF=gi:32969307 /TID=Os.10849.1 /CNT=10 /FEA=FLmRNA /TIER=FL /STK=1 /UG=Os.10849 /UG_TITLE=(japonica cultivar-group) cDNA clone:J023028O17, full insert sequence /DEF=Oryza sativa (japonica cultivar-group) cDNA clone:001-025-E01, full insert sequence. /FL=gb:AK069772.1 gb:AK059289.1 /REP_ORG=O. sativa	AK059289.1	AK059289 // Oryza sativa Japonica Group cDNA clone:001-025-E01, full insert sequence. // gb // 11 // --- /// LOC_Os03g62490.1 // mitochondrial prohibitin complex protein 2, putative, expressed // tigr_pseudomol // 11 // --- /// NM_001058388 // Oryza sativa (japonica cultivar-group) Os03g0841700 (Os03g0841700) mRNA, complete cds. // refseq // 11 // ---
Os.11897.1.S1_at	1308.49	P	221.84	P	5.9	*	Os.11897.1	gb:AK065702.1 /DB_XREF=gi:32975720 /TID=Os.11897.1 /CNT=33 /FEA=FLmRNA /TIER=FL+Stack /STK=10 /UG=Os.11897 /UG_TITLE=(japonica cultivar-group) unknown protein (OSJNBa0010E04.8), mRNA /DEF=Oryza sativa (japonica cultivar-group) cDNA clone:J013035P06, full insert sequence. /FL=gb:AK065702.1 gb:AK119789.1 /REP_ORG=O. sativa	AK065702.1	CT833119 // Oryza sativa (indica cultivar-group) cDNA clone:OSIGCPI011A24, full insert sequence. // gb // 10 // --- /// LOC_Os03g61150.1 // expressed protein // tigr_pseudomol // 11 // --- /// LOC_Os03g61150.2 // expressed protein // tigr_pseudomol // 11 // --- /// LOC_Os03g61150.3 // expressed protein // tigr_pseudomol // 11 // --- /// NM_001058302 // Oryza sativa (japonica cultivar-group) Os03g…
Os.36350.1.A1_at	878.84	P	149.46	P	5.88	*	Os.36350.1	gb:AK063632.1 /DB_XREF=gi:32973650 /TID=Os.36350.1 /CNT=6 /FEA=FLmRNA /TIER=FL /STK=0 /UG=Os.36350 /UG_TITLE=(japonica cultivar-group) cDNA clone:001-118-F10, full insert sequence /DEF=Oryza sativa (japonica cultivar-group) cDNA clone:001-118-F10, full insert sequence. /FL=gb:AK063632.1 /REP_ORG=O. sativa	AK063632.1	AK063632 // Oryza sativa Japonica Group cDNA clone:001-118-F10, full insert sequence. // gb // 0 // chr4:4945535-4949408(+)
Os.9066.1.S1_s_at	1102.92	P	191.83	P	5.75	*	Os.9066.1	gb:AU091275 /DB_XREF=gi:8251141 /DB_XREF=AU091275 /CLONE=C11654 /TID=Os.9066.1 /CNT=5 /FEA=EST /TIER=ConsEnd /STK=0 /UG=Os.9066 /UG_TITLE=Transcribed sequence with moderate similarity to protein pir:T48007 (A.thaliana) T48007 P-glycoprotein homolog T17J13.110 (similarity) - Arabidopsis thaliana /REP_ORG=O. sativa	AU091275	EF576197 // Oryza sativa (indica cultivar-group) clone OSR-1-96-F10 multidrug resistance protein 8 mRNA, partial cds. // gb_htc // 11 // --- /// LOC_Os01g50160.1 // multidrug resistance protein 8, putative, expressed // tigr_pseudomol // 11 // ---
OsAffx.13543.1.S1_s_at	312.45	P	54.38	P	5.75	*	OsAffx.13543.1	tigr:9631.m05790 /TID=OsAffx.13543.1 /CNT=1 /FEA=mRNA /TIER=ConsEnd /STK=0 /NOTE=sequence(s) not in UniGene /DEF=unknow protein /REP_ORG=O. sativa	9631.m05790	CT835122 // Oryza sativa (indica cultivar-group) cDNA clone:OSIGCFA006D16, full insert sequence. // gb // 9 // --- /// LOC_Os03g58850.1 // expressed protein // tigr_pseudomol // 11 // ---
Os.53511.1.S1_at	99.73	P	17.44	P	5.72	*	Os.53511.1	gb:AK073033.1 /DB_XREF=gi:32983056 /TID=Os.53511.1 /CNT=1 /FEA=FLmRNA /TIER=FL /STK=1 /UG=Os.53511 /UG_TITLE=(japonica cultivar-group) cDNA clone:J023145H07, full insert sequence /DEF=Oryza sativa (japonica cultivar-group) cDNA clone:J023145H07, full insert sequence. /FL=gb:AK073033.1 /REP_ORG=O. sativa	AK073033.1	AK073033 // Oryza sativa Japonica Group cDNA clone:J023145H07, full insert sequence. // gb // 11 // --- /// LOC_Os11g42850.1 // expressed protein // tigr_pseudomol // 11 // --- /// LOC_Os11g42850.2 // expressed protein // tigr_pseudomol // 11 // --- /// NM_001074905 // Oryza sativa (japonica cultivar-group) Os11g0648400 (Os11g0648400) mRNA, complete cds. // refseq // 11 // ---
Os.10884.1.S1_at	2451.02	P	429.14	P	5.71	*	Os.10884.1	gb:AK070731.1 /DB_XREF=gi:32980754 /TID=Os.10884.1 /CNT=22 /FEA=FLmRNA /TIER=FL /STK=2 /UG=Os.10884 /UG_TITLE=(japonica cultivar-group) cDNA clone:002-174-E06, full insert sequence /DEF=Oryza sativa (japonica cultivar-group) cDNA clone:J023061A01, full insert sequence. /FL=gb:AK104696.1 gb:AK070731.1 gb:AK099212.1 /REP_ORG=O. sativa	AK070731.1	AK070731 // Oryza sativa Japonica Group cDNA clone:J023061A01, full insert sequence. // gb // 11 // --- /// LOC_Os03g58790.1 // ATPase 3, putative, expressed // tigr_pseudomol // 11 // --- /// NM_001058136 // Oryza sativa (japonica cultivar-group) Os03g0802500 (Os03g0802500) mRNA, complete cds. // refseq // 11 // ---
Os.56154.1.S1_s_at	773.52	P	135.47	P	5.71	*	Os.56154.1	gb:AK109459.1 /DB_XREF=gi:32994668 /TID=Os.56154.1 /CNT=1 /FEA=FLmRNA /TIER=FL /STK=1 /UG=Os.56154 /UG_TITLE=(japonica cultivar-group) cDNA clone:001-127-C04, full insert sequence /DEF=Oryza sativa (japonica cultivar-group) cDNA clone:001-127-C04, full insert sequence. /FL=gb:AK109459.1 /REP_ORG=O. sativa	AK109459.1	LOC_Os09g07150.1 // expressed protein // tigr_pseudomol // 11 // --- /// NM_001069195 // Oryza sativa (japonica cultivar-group) Os09g0246500 (Os09g0246500) mRNA, complete cds. // refseq // 11 // ---
Os.24852.1.A1_at	167.86	P	29.45	A	5.7	*	Os.24852.1	gb:CA762848 /DB_XREF=gi:25806887 /DB_XREF=BR060006B10G02.ab1 /CLONE=BR060006B10G02.ab1 /TID=Os.24852.1 /CNT=2 /FEA=mRNA /TIER=ConsEnd /STK=0 /UG=Os.24852 /UG_TITLE=(japonica cultivar-group) putative NAD+ ADP-ribosyltransferase (B1051E10.37), mRNA /REP_ORG=O. sativa	CA762848	LOC_Os01g24940.1 // poly synthetase 2, putative, expressed // tigr_pseudomol // 10 // ---
OsAffx.25767.1.S1_s_at	284.24	P	49.95	P	5.69	*	OsAffx.25767.1	tigr:9631.m05846 /TID=OsAffx.25767.1 /CNT=1 /FEA=mRNA /TIER=ConsEnd /STK=0 /NOTE=sequence(s) not in UniGene /DEF=expressed protein /REP_ORG=O. sativa	9631.m05846	CT835148 // Oryza sativa (indica cultivar-group) cDNA clone:OSIGCFA333Z30, full insert sequence. // gb // 11 // --- /// CT835150 // Oryza sativa (indica cultivar-group) cDNA clone:OSIGCFA333Z63, full insert sequence. // gb // 10 // --- /// LOC_Os03g59380.1 // nonspecific lipid-transfer protein 4 precursor, putative, expressed // tigr_pseudomol // 11 // ---
Os.29112.1.S1_at	51.06	P	9.01	A	5.66	*	Os.29112.1	gb:AY341842.1 /DB_XREF=gi:33519171 /TID=Os.29112.1 /CNT=3 /FEA=FLmRNA /TIER=FL /STK=1 /UG=Os.29112 /DEF=Oryza sativa (japonica cultivar-group) WRKY1 mRNA, complete cds. /PROD=WRKY1 /FL=gb:AK110625.1 gb:AY341842.1 /REP_ORG=O. sativa	AY341842.1	AY341842 // Oryza sativa (japonica cultivar-group) WRKY1 mRNA, complete cds. // gb // 11 // --- /// LOC_Os01g74140.1 // OsWRKY17 - Superfamily of rice TFs having WRKY and zinc finger domains, expressed // tigr_pseudomol // 11 // --- /// NM_001052077 // Oryza sativa (japonica cultivar-group) Os01g0972800 (Os01g0972800) mRNA, complete cds. // refseq // 11 // ---
Os.29825.1.S1_a_at	755.09	P	133.46	P	5.66	*	Os.29825.1	gb:AK067229.1 /DB_XREF=gi:32977247 /TID=Os.29825.1 /CNT=7 /FEA=FLmRNA /TIER=FL /STK=1 /UG=Os.29825 /UG_TITLE=Putative seed imbibition protein mRNA, partial cds /DEF=Oryza sativa (japonica cultivar-group) cDNA clone:J013096C15, full insert sequence. /FL=gb:AK067229.1 /REP_ORG=O. sativa	AK067229.1	AF251068 // Oryza sativa (japonica cultivar-group) alkaline alpha-galactosidase mRNA, complete cds. // gb // 11 // --- /// LOC_Os08g38710.1 // stachyose synthase precursor, putative, expressed // tigr_pseudomol // 11 // --- /// LOC_Os08g38710.2 // stachyose synthase precursor, putative, expressed // tigr_pseudomol // 11 // --- /// NM_001068668 // Oryza sativa (japonica cultivar-group) Os08g049580…
Os.18178.1.S1_at	170.29	P	30.77	M	5.54	*	Os.18178.1	gb:C98212 /DB_XREF=gi:3760958 /DB_XREF=C98212 /CLONE=C1153_6Z /TID=Os.18178.1 /CNT=3 /FEA=mRNA /TIER=ConsEnd /STK=0 /UG=Os.18178 /UG_TITLE=(japonica cultivar-group) Putative bZIP transcription factor (OJ1015F07.12), mRNA /REP_ORG=O. sativa	C98212	LOC_Os03g03550.1 // DNA binding protein, putative, expressed // tigr_pseudomol // 0 // chr3:1529768-1532164(+) /// NM_001055367 // Oryza sativa (japonica cultivar-group) Os03g0127500 (Os03g0127500) mRNA, complete cds. // refseq // 0 // chr3:1529768-1532164(+)???bZIP transcription factor
OsAffx.23152.1.S1_at	108.17	P	19.68	A	5.5	*	OsAffx.23152.1	tigr:9629.m00696 /TID=OsAffx.23152.1 /CNT=1 /FEA=mRNA /TIER=ConsEnd /STK=0 /NOTE=sequence(s) not in UniGene /DEF=Similar to ankyrin-like protein-like protein /REP_ORG=O. sativa	9629.m00696	BGIOSSBCE000508.1 // --- // bgi_ris // 9 // --- /// BGIOSSFCE000539.1 // --- // bgi_ris // 11 // --- /// LOC_Os01g07640.1 // ankyrin-like protein, putative // tigr_pseudomol // 11 // ---
Os.53150.1.S1_at	1136.08	P	208.42	P	5.45	*	Os.53150.1	gb:AK071019.1 /DB_XREF=gi:32981042 /TID=Os.53150.1 /CNT=2 /FEA=FLmRNA /TIER=FL /STK=1 /UG=Os.53150 /UG_TITLE=(japonica cultivar-group) cDNA clone:J023080M07, full insert sequence /DEF=Oryza sativa (japonica cultivar-group) cDNA clone:J023080M07, full insert sequence. /FL=gb:AK071019.1 /REP_ORG=O. sativa	AK071019.1	AK071019 // Oryza sativa Japonica Group cDNA clone:J023080M07, full insert sequence. // gb // 11 // --- /// LOC_Os08g41730.1 // proteasome subunit beta type 1, putative, expressed // tigr_pseudomol // 11 // --- /// NM_001068853 // Oryza sativa (japonica cultivar-group) Os08g0529100 (Os08g0529100) mRNA, complete cds. // refseq // 11 // ---
Os.2320.1.S1_at	850.19	P	156.37	P	5.44	*	Os.2320.1	gb:AF141878.1 /DB_XREF=gi:5499729 /GEN=RGLP1 /TID=Os.2320.1 /CNT=5 /FEA=FLmRNA /TIER=FL /STK=4 /UG=Os.2320 /DEF=Oryza sativa germin-like protein 1 precursor (RGLP1) mRNA, complete cds. /PROD=germin-like protein 1 precursor /FL=gb:AF141878.1 gb:AK058764.1 /REP_ORG=O. sativa	AF141878.1	AF141878 // Oryza sativa germin-like protein 1 precursor (RGLP1) mRNA, complete cds. // gb // 11 // --- /// LOC_Os08g09080.1 // germin-like protein subfamily 1 member 11 precursor, putative, expressed // tigr_pseudomol // 11 // --- /// LOC_Os08g09080.2 // germin-like protein subfamily 1 member 11 precursor, putative, expressed // tigr_pseudomol // 11 // --- /// NM_001067699 // Oryza sativa (japon…
Os.52906.1.S1_at	81.16	P	14.98	A	5.42	*	Os.52906.1	gb:AK069841.1 /DB_XREF=gi:32979865 /TID=Os.52906.1 /CNT=1 /FEA=FLmRNA /TIER=FL /STK=1 /UG=Os.52906 /UG_TITLE=(japonica cultivar-group) cDNA clone:J023031G23, full insert sequence /DEF=Oryza sativa (japonica cultivar-group) cDNA clone:J023031G23, full insert sequence. /FL=gb:AK069841.1 /REP_ORG=O. sativa	AK069841.1	AK069841 // Oryza sativa Japonica Group cDNA clone:J023031G23, full insert sequence. // gb // 11 // --- /// NM_001056299 // Oryza sativa (japonica cultivar-group) Os03g0284700 (Os03g0284700) mRNA, complete cds. // refseq // 11 // ---
Os.53171.1.S1_at	102.31	P	19.06	A	5.37	*	Os.53171.1	gb:AK071187.1 /DB_XREF=gi:32981210 /TID=Os.53171.1 /CNT=1 /FEA=FLmRNA /TIER=FL /STK=1 /UG=Os.53171 /UG_TITLE=(japonica cultivar-group) cDNA clone:J023086M24, full insert sequence /DEF=Oryza sativa (japonica cultivar-group) cDNA clone:J023086M24, full insert sequence. /FL=gb:AK071187.1 /REP_ORG=O. sativa	AK071187.1	AK071187 // Oryza sativa Japonica Group cDNA clone:J023086M24, full insert sequence. // gb // 11 // --- /// LOC_Os10g35500.2 // epoxide hydrolase, putative, expressed // tigr_pseudomol // 11 // ---
Os.18433.1.S1_at	335.5	P	62.53	P	5.37	*	Os.18433.1	gb:BM421610 /DB_XREF=gi:18388412 /DB_XREF=V017C03 /CLONE=V017C03 /TID=Os.18433.1 /CNT=3 /FEA=EST /TIER=ConsEnd /STK=0 /UG=Os.18433 /UG_TITLE=Transcribed sequence with weak similarity to protein ref:NP_175986.1 (A.thaliana) unknown protein (Arabidopsis thaliana) /REP_ORG=O. sativa	BM421610	LOC_Os05g43770.1 // import inner membrane translocase subunit TIM50, mitochondrial precursor, putative, expressed // tigr_pseudomol // 11 // ---
Os.1445.1.S1_at	751.77	P	142.48	P	5.28	*	Os.1445.1	gb:AK069905.1 /DB_XREF=gi:32979929 /TID=Os.1445.1 /CNT=9 /FEA=FLmRNA /TIER=FL+Stack /STK=6 /UG=Os.1445 /UG_TITLE=(japonica cultivar-group) Similar to Zea mays mRNA for pyruvate decarboxylase (X17555) (Gene), mRNA /DEF=Oryza sativa (japonica cultivar-group) cDNA clone:J023034H21, full insert sequence. /FL=gb:AK069905.1 /REP_ORG=O. sativa	AK069905.1	AK069905 // Oryza sativa Japonica Group cDNA clone:J023034H21, full insert sequence. // gb // 11 // --- /// LOC_Os01g06660.1 // pyruvate decarboxylase isozyme 1, putative, expressed // tigr_pseudomol // 11 // --- /// LOC_Os01g06660.2 // pyruvate decarboxylase isozyme 1, putative, expressed // tigr_pseudomol // 11 // --- /// NM_001048623 // Oryza sativa (japonica cultivar-group) Os01g0160100 (Os01…
Os.27520.4.S1_a_at	3055.27	P	581.36	P	5.26	*	Os.27520.4	gb:AK104771.1 /DB_XREF=gi:32989980 /TID=Os.27520.4 /CNT=2 /FEA=FLmRNA /TIER=FL /STK=2 /UG=Os.27520 /UG_TITLE=(japonica cultivar-group) unknown protein (OSJNBa0020E23.18), mRNA /DEF=Oryza sativa (japonica cultivar-group) cDNA clone:001-039-A08, full insert sequence. /FL=gb:AK104771.1 gb:AK060163.1 /REP_ORG=O. sativa	AK104771.1	AK101231 // Oryza sativa Japonica Group cDNA clone:J033031I07, full insert sequence. // gb // 11 // --- /// AK121817 // Oryza sativa Japonica Group cDNA clone:J033098N17, full insert sequence. // gb // 11 // --- /// LOC_Os10g03850.1 // F-box domain containing protein, expressed // tigr_pseudomol // 11 // --- /// LOC_Os10g03850.2 // F-box domain containing protein, expressed // tigr_pseudomol // 1…
Os.49252.1.S1_x_at	1640.07	P	312.89	P	5.24	*	Os.49252.1	gb:AK069129.1 /DB_XREF=gi:32979153 /TID=Os.49252.1 /CNT=2 /FEA=FLmRNA /TIER=FL /STK=1 /UG=Os.49252 /UG_TITLE=(japonica cultivar-group) cDNA clone:J023007E02, full insert sequence /DEF=Oryza sativa (japonica cultivar-group) cDNA clone:J023007E02, full insert sequence. /FL=gb:AK069129.1 /REP_ORG=O. sativa	AK069129.1	AK069129 // Oryza sativa Japonica Group cDNA clone:J023007E02, full insert sequence. // gb // 11 // ---
Os.52592.1.S1_at	136.7	P	26.24	P	5.21	*	Os.52592.1	gb:AK068228.1 /DB_XREF=gi:32978246 /TID=Os.52592.1 /CNT=2 /FEA=FLmRNA /TIER=FL /STK=1 /UG=Os.52592 /UG_TITLE=(japonica cultivar-group) cDNA clone:J013148L19, full insert sequence /DEF=Oryza sativa (japonica cultivar-group) cDNA clone:J013148L19, full insert sequence. /FL=gb:AK068228.1 /REP_ORG=O. sativa	AK068228.1	AK068228 // Oryza sativa Japonica Group cDNA clone:J013148L19, full insert sequence. // gb // 11 // --- /// BGIOSSBCE007827.1 // --- // bgi_ris // 9 // --- /// BGIOSSFCE007959.1 // --- // bgi_ris // 9 // --- /// LOC_Os02g49480.1 // transcription factor BIM1, putative, expressed // tigr_pseudomol // 11 // --- /// NM_001054528 // Oryza sativa (japonica cultivar-group) Os02g0726700 (Os02g0726700) mR…
Os.54469.1.S1_at	457.42	P	88.63	A	5.16	*	Os.54469.1	gb:AK105246.1 /DB_XREF=gi:32990455 /TID=Os.54469.1 /CNT=1 /FEA=FLmRNA /TIER=FL /STK=1 /UG=Os.54469 /UG_TITLE=(japonica cultivar-group) cDNA clone:001-113-H11, full insert sequence /DEF=Oryza sativa (japonica cultivar-group) cDNA clone:001-113-H11, full insert sequence. /FL=gb:AK105246.1 /REP_ORG=O. sativa	AK105246.1	AK105246 // Oryza sativa Japonica Group cDNA clone:001-113-H11, full insert sequence. // gb // 11 // --- /// LOC_Os01g62610.1 // FK506-binding protein 4, putative, expressed // tigr_pseudomol // 11 // --- /// NM_001051314 // Oryza sativa (japonica cultivar-group) Os01g0844300 (Os01g0844300) mRNA, complete cds. // refseq // 11 // ---
Os.56955.1.S1_at	136.47	P	26.66	A	5.12	*	Os.56955.1	gb:AK110628.1 /DB_XREF=gi:32995837 /TID=Os.56955.1 /CNT=2 /FEA=FLmRNA /TIER=FL /STK=1 /UG=Os.56955 /UG_TITLE=(japonica cultivar-group) cDNA clone:002-169-B06, full insert sequence /DEF=Oryza sativa (japonica cultivar-group) cDNA clone:002-169-B06, full insert sequence. /FL=gb:AK110628.1 /REP_ORG=O. sativa	AK110628.1	LOC_Os08g34130.1 // mitochondrial glycoprotein, expressed // tigr_pseudomol // 11 // --- /// NM_001068434 // Oryza sativa (japonica cultivar-group) Os08g0439900 (Os08g0439900) mRNA, complete cds. // refseq // 11 // ---
Os.1408.1.S1_at	406.76	P	79.75	P	5.1	*	Os.1408.1	gb:AK102840.1 /DB_XREF=gi:32988049 /TID=Os.1408.1 /CNT=4 /FEA=FLmRNA /TIER=FL /STK=0 /UG=Os.1408 /UG_TITLE=(japonica cultivar-group) unnamed protein product (Gene), mRNA /DEF=Oryza sativa (japonica cultivar-group) cDNA clone:J033109M13, full insert sequence. /FL=gb:AK102840.1 /REP_ORG=O. sativa	AK102840.1	AK102840 // Oryza sativa Japonica Group cDNA clone:J033109M13, full insert sequence. // gb // 11 // --- /// LOC_Os01g10860.1 // expressed protein // tigr_pseudomol // 11 // --- /// NM_001048878 // Oryza sativa (japonica cultivar-group) Os01g0206200 (Os01g0206200) mRNA, partial cds. // refseq // 11 // ---
Os.12639.1.A1_at	177.44	P	34.93	P	5.08	*	Os.12639.1	gb:CF330511 /DB_XREF=gi:33809261 /DB_XREF=NACL--06-E04.b1 /CLONE=NACL--06-E04 /TID=Os.12639.1 /CNT=5 /FEA=EST /TIER=ConsEnd /STK=2 /UG=Os.12639 /UG_TITLE=Transcribed sequence with weak similarity to protein ref:NP_175645.1 (A.thaliana) coatomer complex subunit, putative (Arabidopsis thaliana) /REP_ORG=O. sativa	CF330511	AK241128 // Oryza sativa Japonica Group cDNA, clone: J065096M08, full insert sequence. // gb // 11 // --- /// LOC_Os11g10710.1 // protein kinase domain containing protein, expressed // tigr_pseudomol // 11 // ---
OsAffx.22181.1.S1_s_at	1060.23	P	209.09	P	5.07	*	OsAffx.22181.1	gb:NM_188105.1 /DB_XREF=gi:34903293 /TID=OsAffx.22181.1 /CNT=2 /FEA=mRNA /TIER=ConsEnd /STK=0 /NOTE=sequence(s) not in UniGene /DEF=Oryza sativa (japonica cultivar-group) unnamed protein product (Gene), mRNA. /REP_ORG=O. sativa	NM_188105.1	CT835506 // Oryza sativa (indica cultivar-group) cDNA clone:OSIGCEA012H18, full insert sequence. // gb // 11 // --- /// LOC_Os01g17050.1 // VQ, putative, expressed // tigr_pseudomol // 11 // --- /// LOC_Os01g17050.2 // VQ, putative, expressed // tigr_pseudomol // 11 // ---
Os.8269.1.A1_at	70.07	P	13.88	A	5.05	*	Os.8269.1	gb:CB659617 /DB_XREF=gi:29663342 /DB_XREF=OSJNEc16L24.r /CLONE=OSJNEc16L24 /TID=Os.8269.1 /CNT=2 /FEA=EST /TIER=ConsEnd /STK=1 /UG=Os.8269 /UG_TITLE=Transcribed sequence with weak similarity to protein ref:NP_187122.1 (A.thaliana) ankyrin-like protein (Arabidopsis thaliana) /REP_ORG=O. sativa	CB659617	LOC_Os02g29150.2 // ribosomal RNA apurinic site specific lyase, putative, expressed // tigr_pseudomol // 11 // ---
OsAffx.25555.1.S1_s_at	185.08	P	36.82	P	5.03	*	OsAffx.25555.1	tigr:9631.m04380 /TID=OsAffx.25555.1 /CNT=1 /FEA=mRNA /TIER=ConsEnd /STK=0 /NOTE=sequence(s) not in UniGene /DEF=expressed protein /REP_ORG=O. sativa	9631.m04380	LOC_Os03g45270.1 // prostaglandin E synthase 3, putative, expressed // tigr_pseudomol // 11 // ---
OsAffx.20082.1.S1_at	64.35	P	12.81	A	5.02	*	OsAffx.20082.1	tigr:9640.m04095 /TID=OsAffx.20082.1 /CNT=2 /FEA=mRNA /TIER=ConsEnd /STK=0 /NOTE=sequence(s) not in UniGene /DEF=hypothetical protein /REP_ORG=O. sativa	9640.m04095	CT828136 // Oryza sativa (indica cultivar-group) cDNA clone:OSIGCSN053O10, full insert sequence. // gb // 0 // chr5:185638-187547(-) /// LOC_Os05g01330.1 // expressed protein // tigr_pseudomol // 0 // chr5:185544-187735(-) /// NM_001060933 // Oryza sativa (japonica cultivar-group) Os05g0103800 (Os05g0103800) mRNA, complete cds. // refseq // 0 // chr5:185894-187735(-)
Os.23696.1.S1_at	187.7	P	37.71	A	4.98	*	Os.23696.1	gb:AK106478.1 /DB_XREF=gi:32991687 /TID=Os.23696.1 /CNT=3 /FEA=FLmRNA /TIER=FL /STK=1 /UG=Os.23696 /UG_TITLE=(japonica cultivar-group) P0665A11.23 (P0665A11.23), mRNA /DEF=Oryza sativa (japonica cultivar-group) cDNA clone:002-104-C12, full insert sequence. /FL=gb:AK106478.1 /REP_ORG=O. sativa	AK106478.1	AK106478 // Oryza sativa Japonica Group cDNA clone:002-104-C12, full insert sequence. // gb // 11 // --- /// LOC_Os01g56460.1 // mitochondrial glycoprotein, expressed // tigr_pseudomol // 11 // --- /// NM_001050917 // Oryza sativa (japonica cultivar-group) Os01g0771100 (Os01g0771100) mRNA, complete cds. // refseq // 11 // ---
Os.33291.1.S1_a_at	27.93	P	5.62	A	4.97	*	Os.33291.1	gb:AK101079.1 /DB_XREF=gi:32986288 /TID=Os.33291.1 /CNT=3 /FEA=FLmRNA /TIER=FL /STK=2 /UG=Os.33291 /UG_TITLE=(japonica cultivar-group) P0504E02.29 (P0504E02.29), mRNA /DEF=Oryza sativa (japonica cultivar-group) cDNA clone:J033024C23, full insert sequence. /FL=gb:AK101079.1 gb:AK064555.1 /REP_ORG=O. sativa	AK101079.1	AK101079 // Oryza sativa Japonica Group cDNA clone:J033024C23, full insert sequence. // gb // 11 // --- /// BGIOSSBCE004512.1 // --- // bgi_ris // 11 // --- /// BGIOSSFCE004609.1 // --- // bgi_ris // 11 // --- /// LOC_Os01g71256.1 // expressed protein // tigr_pseudomol // 11 // --- /// NM_001051882 // Oryza sativa (japonica cultivar-group) Os01g0939300 (Os01g0939300) mRNA, complete cds. // refseq…
Os.9067.1.S1_at	306.42	P	61.78	P	4.96	*	Os.9067.1	gb:AK121733.1 /DB_XREF=gi:37991356 /TID=Os.9067.1 /CNT=17 /FEA=FLmRNA /TIER=FL /STK=1 /UG=Os.9067 /UG_TITLE=(japonica cultivar-group) putative cytochrome P450 (OJ1332_C12.12), mRNA /DEF=Oryza sativa (japonica cultivar-group) cDNA clone:J033083C10, full insert sequence. /FL=gb:AK106081.1 gb:AK121733.1 /REP_ORG=O. sativa	AK121733.1	AK121733 // Oryza sativa Japonica Group cDNA clone:J033083C10, full insert sequence. // gb // 11 // --- /// LOC_Os07g44140.1 // cytochrome P450 72A1, putative, expressed // tigr_pseudomol // 11 // --- /// NM_001066921 // Oryza sativa (japonica cultivar-group) Os07g0635500 (Os07g0635500) mRNA, complete cds. // refseq // 11 // ---
Os.33948.1.S1_at	167.41	P	33.8	A	4.95	*	Os.33948.1	gb:AY371047.1 /DB_XREF=gi:34558718 /TID=Os.33948.1 /CNT=2 /FEA=FLmRNA /TIER=FL /STK=1 /UG=Os.33948 /DEF=Oryza sativa (japonica cultivar-group) Rad21-2 protein mRNA, complete cds. /PROD=Rad21-2 protein /FL=gb:AY371047.1 gb:AK073406.1 /REP_ORG=O. sativa	AY371047.1	AK073406 // Oryza sativa Japonica Group cDNA clone:J033043K15, full insert sequence. // gb // 11 // --- /// AY371047 // Oryza sativa (japonica cultivar-group) Rad21-2 protein mRNA, complete cds. // gb // 11 // --- /// LOC_Os04g41110.1 // N terminus of Rad21 / Rec8 like protein, expressed // tigr_pseudomol // 11 // --- /// LOC_Os04g41110.2 // N terminus of Rad21 / Rec8 like protein, expressed // t…
Os.17052.1.S1_s_at	2940.82	P	595.72	P	4.94	*	Os.17052.1	gb:AK100611.1 /DB_XREF=gi:32985820 /TID=Os.17052.1 /CNT=11 /FEA=FLmRNA /TIER=FL /STK=3 /UG=Os.17052 /UG_TITLE=(japonica cultivar-group) cDNA clone:J023107L23, full insert sequence /DEF=Oryza sativa (japonica cultivar-group) cDNA clone:J023107L23, full insert sequence. /FL=gb:AK100611.1 /REP_ORG=O. sativa	AK100611.1	AK100611 // Oryza sativa Japonica Group cDNA clone:J023107L23, full insert sequence. // gb // 11 // --- /// NM_001069794 // Oryza sativa (japonica cultivar-group) Os09g0436500 (Os09g0436500) mRNA, complete cds. // refseq // 11 // ---
Os.17416.1.S1_at	1502.93	P	305.39	P	4.92	*	Os.17416.1	gb:AF543418.1 /DB_XREF=gi:23452820 /GEN=mfs1 /TID=Os.17416.1 /CNT=3 /FEA=FLmRNA /TIER=FL /STK=1 /UG=Os.17416 /DEF=Oryza sativa (japonica cultivar-group) major facilitator superfamily antiporter (mfs1) mRNA, complete cds. /PROD=major facilitator superfamily antiporter /FL=gb:AK065048.1 gb:AF543418.1 /REP_ORG=O. sativa	AF543418.1	AF543418 // Oryza sativa (japonica cultivar-group) major facilitator superfamily antiporter (mfs1) mRNA, complete cds. // gb // 11 // --- /// LOC_Os01g17214.1 // carbohydrate transporter/ sugar porter/ transporter, putative, expressed // tigr_pseudomol // 11 // --- /// NM_001049283 // Oryza sativa (japonica cultivar-group) Os01g0279400 (Os01g0279400) mRNA, complete cds. // refseq // 11 // ---
Os.12761.1.S1_at	823.13	P	167.26	P	4.92	*	Os.12761.1	gb:AK102970.1 /DB_XREF=gi:32988179 /TID=Os.12761.1 /CNT=22 /FEA=FLmRNA /TIER=FL+Stack /STK=13 /UG=Os.12761 /UG_TITLE=(japonica cultivar-group) cDNA clone:J033115J22, full insert sequence /DEF=Oryza sativa (japonica cultivar-group) cDNA clone:J033115J22, full insert sequence. /FL=gb:AK119160.1 gb:AK102798.1 gb:AK102970.1 /REP_ORG=O. sativa	AK102970.1	AK102970 // Oryza sativa Japonica Group cDNA clone:J033115J22, full insert sequence. // gb // 11 // --- /// LOC_Os03g46060.1 // osmotin-like protein OSML13 precursor, putative, expressed // tigr_pseudomol // 11 // --- /// NM_001057367 // Oryza sativa (japonica cultivar-group) Os03g0663400 (Os03g0663400) mRNA, complete cds. // refseq // 11 // ---
Os.26511.1.S1_at	1439.21	P	292.73	P	4.92	*	Os.26511.1	gb:AK073181.1 /DB_XREF=gi:32983204 /TID=Os.26511.1 /CNT=9 /FEA=FLmRNA /TIER=FL /STK=1 /UG=Os.26511 /UG_TITLE=(japonica cultivar-group) cDNA clone:J033001M05, full insert sequence /DEF=Oryza sativa (japonica cultivar-group) cDNA clone:J033001M05, full insert sequence. /FL=gb:AK073181.1 /REP_ORG=O. sativa	AK073181.1	CT832031 // Oryza sativa (indica cultivar-group) cDNA clone:OSIGCEA050N19, full insert sequence. // gb // 11 // --- /// LOC_Os04g49370.1 // expressed protein // tigr_pseudomol // 11 // --- /// NM_001060197 // Oryza sativa (japonica cultivar-group) Os04g0583200 (Os04g0583200) mRNA, complete cds. // refseq // 11 // ---
OsAffx.25720.1.S1_at	185.38	P	37.88	P	4.89	*	OsAffx.25720.1	tigr:9631.m05409 /TID=OsAffx.25720.1 /CNT=1 /FEA=mRNA /TIER=ConsEnd /STK=0 /NOTE=sequence(s) not in UniGene /DEF=hypothetical protein /REP_ORG=O. sativa	9631.m05409	LOC_Os03g55460.1 // expressed protein // tigr_pseudomol // 11 // ---
Os.53055.1.S1_at	59.51	P	12.26	P	4.85	*	Os.53055.1	gb:AK070622.1 /DB_XREF=gi:32980646 /TID=Os.53055.1 /CNT=1 /FEA=FLmRNA /TIER=FL /STK=1 /UG=Os.53055 /UG_TITLE=(japonica cultivar-group) cDNA clone:J023059G14, full insert sequence /DEF=Oryza sativa (japonica cultivar-group) cDNA clone:J023059G14, full insert sequence. /FL=gb:AK070622.1 /REP_ORG=O. sativa	AK070622.1	AK070622 // Oryza sativa Japonica Group cDNA clone:J023059G14, full insert sequence. // gb // 11 // --- /// LOC_Os11g31450.1 // expressed protein // tigr_pseudomol // 11 // --- /// NM_001074493 // Oryza sativa (japonica cultivar-group) Os11g0513700 (Os11g0513700) mRNA, complete cds. // refseq // 11 // ---
Os.53929.1.S1_at	291.04	P	60.17	P	4.84	*	Os.53929.1	gb:AK100884.1 /DB_XREF=gi:32986093 /TID=Os.53929.1 /CNT=2 /FEA=FLmRNA /TIER=FL /STK=1 /UG=Os.53929 /UG_TITLE=(japonica cultivar-group) cDNA clone:J023127O13, full insert sequence /DEF=Oryza sativa (japonica cultivar-group) cDNA clone:J023127O13, full insert sequence. /FL=gb:AK100884.1 /REP_ORG=O. sativa	AK100884.1	AK100884 // Oryza sativa Japonica Group cDNA clone:J023127O13, full insert sequence. // gb // 11 // --- /// LOC_Os05g26660.1 // expressed protein // tigr_pseudomol // 11 // --- /// NM_001061755 // Oryza sativa (japonica cultivar-group) Os05g0331200 (Os05g0331200) mRNA, complete cds. // refseq // 11 // ---
OsAffx.21509.1.S1_at	260.73	P	53.9	P	4.84	*	OsAffx.21509.1	tigr:9629.m04654 /TID=OsAffx.21509.1 /CNT=2 /FEA=mRNA /TIER=ConsEnd /STK=0 /NOTE=sequence(s) not in UniGene /DEF=hypothetical protein /REP_ORG=O. sativa	9629.m04654	CT834954 // Oryza sativa (indica cultivar-group) cDNA clone:OSIGCSA058I17, full insert sequence. // gb // 0 // chr1:28041387-28042089(+) /// LOC_Os01g48360.1 // expressed protein // tigr_pseudomol // 0 // chr1:28041459-28042089(+) /// LOC_Os01g48360.2 // expressed protein // tigr_pseudomol // 0 // chr1:28041471-28042167(+)
Os.4681.1.S1_at	287.85	P	59.68	P	4.82	*	Os.4681.1	gb:D55709.1 /DB_XREF=gi:2696222 /TID=Os.4681.1 /CNT=25 /FEA=FLmRNA /TIER=FL /STK=1 /UG=Os.4681 /DEF=Oryza sativa (japonica cultivar-group) mRNA for chitinase, complete cds. /PROD=chitinase /FL=gb:D55709.1 gb:AB027425.1 gb:AK073267.1 /REP_ORG=O. sativa	D55709.1	AB027425 // Oryza sativa mRNA for class III chitinase homologue (OsChib3H-d), complete cds, clone:C12856. // gb // 11 // --- /// AK073267 // Oryza sativa Japonica Group cDNA clone:J033025L23, full insert sequence. // gb // 11 // --- /// D55709 // Oryza sativa Japonica Group mRNA for chitinase, complete cds. // gb // 11 // --- /// LOC_Os08g40690.1 // xylanase inhibitor protein 1 precursor, putativ…
Os.11301.1.S1_x_at	649.3	P	135.16	P	4.8	*	Os.11301.1	gb:AK070778.1 /DB_XREF=gi:32980801 /TID=Os.11301.1 /CNT=6 /FEA=FLmRNA /TIER=FL /STK=1 /UG=Os.11301 /UG_TITLE=(japonica cultivar-group) cDNA clone:J023069E14, full insert sequence /DEF=Oryza sativa (japonica cultivar-group) cDNA clone:J023069E14, full insert sequence. /FL=gb:AK070778.1 /REP_ORG=O. sativa	AK070778.1	AK070778 // Oryza sativa Japonica Group cDNA clone:J023069E14, full insert sequence. // gb // 11 // --- /// LOC_Os11g04560.1 // calmodulin-like protein 1, putative, expressed // tigr_pseudomol // 11 // --- /// LOC_Os12g04360.1 // calmodulin-like protein 1, putative, expressed // tigr_pseudomol // 9 // --- /// NM_001072247 // Oryza sativa (japonica cultivar-group) Os11g0141400 (Os11g0141400) mRNA,…
OsAffx.17196.1.S1_at	68.23	P	14.31	A	4.77	*	OsAffx.17196.1	gb:NM_188884.1 /DB_XREF=gi:34904851 /GEN=OJ1484_G09.19 /TID=OsAffx.17196.1 /CNT=2 /FEA=mRNA /TIER=ConsEnd /STK=0 /NOTE=sequence(s) not in UniGene /DEF=Oryza sativa (japonica cultivar-group) OJ1484_G09.19 (OJ1484_G09.19), mRNA. /REP_ORG=O. sativa	NM_188884.1	BGIOSSBCE025660.1 // --- // bgi_ris // 0 // chr8:16777888-16784124(-) /// BGIOSSFCE025987.1 // --- // bgi_ris // 0 // chr8:16778874-16784124(-) /// LOC_Os08g27759.1 // expressed protein // tigr_pseudomol // 0 // chr8:16778874-16784124(-) /// Os08g0365400 // --- // rapdb // 0 // chr8:16783780-16784124(-)
Os.5581.1.S1_at	831.06	P	174.62	P	4.76	*	Os.5581.1	gb:AK107941.1 /DB_XREF=gi:32993150 /TID=Os.5581.1 /CNT=6 /FEA=FLmRNA /TIER=FL /STK=0 /UG=Os.5581 /UG_TITLE=(japonica cultivar-group) hypothetical protein (OSJNBa0070N04.26), mRNA /DEF=Oryza sativa (japonica cultivar-group) cDNA clone:002-135-B01, full insert sequence. /FL=gb:AK107941.1 /REP_ORG=O. sativa	AK107941.1	CT831434 // Oryza sativa (indica cultivar-group) cDNA clone:OSIGCEA048D13, full insert sequence. // gb // 9 // --- /// LOC_Os03g56540.1 // mitochondrial import inner membrane translocase subunit TIM14, putative, expressed // tigr_pseudomol // 11 // --- /// LOC_Os03g56540.2 // mitochondrial import inner membrane translocase subunit TIM14, putative, expressed // tigr_pseudomol // 10 // --- /// NM_0…
Os.46793.1.S1_at	472.42	P	99.95	A	4.73	*	Os.46793.1	gb:AK111104.1 /DB_XREF=gi:32996313 /TID=Os.46793.1 /CNT=6 /FEA=FLmRNA /TIER=FL /STK=0 /UG=Os.46793 /UG_TITLE=(japonica cultivar-group) putative thaumatin-like protein (OSJNBa0030B02.15), mRNA /DEF=Oryza sativa (japonica cultivar-group) cDNA clone:002-175-H11, full insert sequence. /FL=gb:AK111104.1 /REP_ORG=O. sativa	AK111104.1	BGIOSSBCE029089.1 // --- // bgi_ris // 0 // chr10:2813409-2814946(+) /// BGIOSSFCE029511.1 // --- // bgi_ris // 0 // chr10:2813409-2814946(+) /// LOC_Os10g05660.1 // thaumatin-like protein 1a precursor, putative, expressed // tigr_pseudomol // 0 // chr10:2813298-2814946(+) /// NM_001070694 // Oryza sativa (japonica cultivar-group) Os10g0147200 (Os10g0147200) mRNA, partial cds. // refseq // 0 // c…
Os.25596.1.A1_x_at	6.76	P	1.43	A	4.73	*	Os.25596.1	gb:AB018738.1 /DB_XREF=gi:12248789 /TID=Os.25596.1 /CNT=1 /FEA=mRNA /TIER=ConsEnd /STK=0 /UG=Os.25596 /UG_TITLE=(indica cultivar-group) ABA (chilling-regulated) mRNA, partial sequence /DEF=Oryza sativa (indica cultivar-group) ABA (chilling-regulated) mRNA, partial sequence. /REP_ORG=O. sativa	AB018738.1	AK066255 // Oryza sativa Japonica Group cDNA clone:J013058O04, full insert sequence. // gb // 0 // chr5:14913496-14915640(+) /// AK105939 // Oryza sativa Japonica Group cDNA clone:001-205-B10, full insert sequence. // gb // 0 // chr5:14913494-14915589(+) /// AY870611 // Oryza sativa (japonica cultivar-group) WRKY45 mRNA, complete cds. // gb // 0 // chr5:14913505-14915492(+) /// DQ298181 // Oryza …
Os.20221.1.S1_at	293.81	P	62.46	P	4.7	*	Os.20221.1	gb:AK065210.1 /DB_XREF=gi:32975228 /TID=Os.20221.1 /CNT=4 /FEA=FLmRNA /TIER=FL /STK=0 /UG=Os.20221 /UG_TITLE=(japonica cultivar-group) cDNA clone:J013002F20, full insert sequence /DEF=Oryza sativa (japonica cultivar-group) cDNA clone:J013002F20, full insert sequence. /FL=gb:AK065210.1 /REP_ORG=O. sativa	AK065210.1	LOC_Os09g21710.1 // AN1-type zinc finger protein 2B, putative, expressed // tigr_pseudomol // 11 // ---
Os.52058.1.S1_at	138.91	P	29.65	P	4.68	*	Os.52058.1	gb:AK064637.1 /DB_XREF=gi:32974655 /TID=Os.52058.1 /CNT=1 /FEA=FLmRNA /TIER=FL /STK=1 /UG=Os.52058 /UG_TITLE=(japonica cultivar-group) cDNA clone:002-114-A09, full insert sequence /DEF=Oryza sativa (japonica cultivar-group) cDNA clone:002-114-A09, full insert sequence. /FL=gb:AK064637.1 /REP_ORG=O. sativa	AK064637.1	AK064637 // Oryza sativa Japonica Group cDNA clone:002-114-A09, full insert sequence. // gb // 11 // --- /// LOC_Os04g46600.1 // expressed protein // tigr_pseudomol // 11 // --- /// NM_001060033 // Oryza sativa (japonica cultivar-group) Os04g0551600 (Os04g0551600) mRNA, complete cds. // refseq // 11 // ---
Os.9138.1.S1_at	6.71	P	1.46	A	4.6	*	Os.9138.1	gb:AK108282.1 /DB_XREF=gi:32993491 /TID=Os.9138.1 /CNT=6 /FEA=FLmRNA /TIER=FL /STK=1 /UG=Os.9138 /UG_TITLE=(japonica cultivar-group) cDNA clone:002-141-D02, full insert sequence /DEF=Oryza sativa (japonica cultivar-group) cDNA clone:002-141-D02, full insert sequence. /FL=gb:AK108282.1 /REP_ORG=O. sativa	AK108282.1	LOC_Os09g36500.1 // RING-H2 finger protein ATL2A, putative, expressed // tigr_pseudomol // 11 // --- /// NM_001070316 // Oryza sativa (japonica cultivar-group) Os09g0535500 (Os09g0535500) mRNA, complete cds. // refseq // 11 // ---
Os.12252.1.S1_at	310.1	P	68.75	P	4.51	*	Os.12252.1	gb:AK070268.1 /DB_XREF=gi:32980292 /TID=Os.12252.1 /CNT=8 /FEA=FLmRNA /TIER=FL /STK=1 /UG=Os.12252 /UG_TITLE=(japonica cultivar-group) cDNA clone:J023044E14, full insert sequence /DEF=Oryza sativa (japonica cultivar-group) cDNA clone:J023044E14, full insert sequence. /FL=gb:AK070268.1 /REP_ORG=O. sativa	AK070268.1	AK070268 // Oryza sativa Japonica Group cDNA clone:J023044E14, full insert sequence. // gb // 11 // --- /// LOC_Os03g41060.1 // gibberellin-regulated protein 1 precursor, putative, expressed // tigr_pseudomol // 11 // --- /// NM_001057172 // Oryza sativa (japonica cultivar-group) Os03g0607200 (Os03g0607200) mRNA, complete cds. // refseq // 11 // ---
Os.10091.1.S1_at	326.74	P	72.42	P	4.51	*	Os.10091.1	gb:AK061293.1 /DB_XREF=gi:32971311 /TID=Os.10091.1 /CNT=8 /FEA=FLmRNA /TIER=FL /STK=1 /UG=Os.10091 /UG_TITLE=(japonica cultivar-group) cDNA clone:006-301-B04, full insert sequence /DEF=Oryza sativa (japonica cultivar-group) cDNA clone:006-301-B04, full insert sequence. /FL=gb:AK061293.1 /REP_ORG=O. sativa	AK061293.1	LOC_Os03g19070.1 // long cell-linked locus protein, putative, expressed // tigr_pseudomol // 11 // --- /// NM_001056407 // Oryza sativa (japonica cultivar-group) Os03g0302800 (Os03g0302800) mRNA, complete cds. // refseq // 11 // ---
Os.54864.1.S1_at	41.79	P	9.29	A	4.5	*	Os.54864.1	gb:AK106950.1 /DB_XREF=gi:32992159 /TID=Os.54864.1 /CNT=1 /FEA=FLmRNA /TIER=FL /STK=1 /UG=Os.54864 /UG_TITLE=(japonica cultivar-group) cDNA clone:002-181-B05, full insert sequence /DEF=Oryza sativa (japonica cultivar-group) cDNA clone:002-119-E03, full insert sequence. /FL=gb:AK106950.1 /REP_ORG=O. sativa	AK106950.1	NM_001063607 // Oryza sativa (japonica cultivar-group) Os06g0200700 (Os06g0200700) mRNA, complete cds. // refseq // 11 // ---
Os.52998.1.S1_x_at	639.52	P	142.06	P	4.5	*	Os.52998.1	gb:AK070353.1 /DB_XREF=gi:32980377 /TID=Os.52998.1 /CNT=1 /FEA=FLmRNA /TIER=FL /STK=1 /UG=Os.52998 /UG_TITLE=(japonica cultivar-group) cDNA clone:J023050A15, full insert sequence /DEF=Oryza sativa (japonica cultivar-group) cDNA clone:J023050A15, full insert sequence. /FL=gb:AK070353.1 /REP_ORG=O. sativa	AK070353.1	AK070353 // Oryza sativa Japonica Group cDNA clone:J023050A15, full insert sequence. // gb // 11 // --- /// AK073092 // Oryza sativa Japonica Group cDNA clone:J033023H03, full insert sequence. // gb // 10 // --- /// LOC_Os02g47760.1 // ATPase family AAA domain-containing protein 3, putative, expressed // tigr_pseudomol // 10 // --- /// NM_001054406 // Oryza sativa (japonica cultivar-group) Os02g0…
Os.25736.1.S1_at	2093.58	P	465.68	P	4.5	*	Os.25736.1	gb:AK069787.1 /DB_XREF=gi:32979811 /TID=Os.25736.1 /CNT=26 /FEA=FLmRNA /TIER=FL /STK=0 /UG=Os.25736 /UG_TITLE=Rice mRNA, partial homologous to heat shock protein 70 gene /DEF=Oryza sativa (japonica cultivar-group) cDNA clone:J023030H18, full insert sequence. /FL=gb:AK069787.1 /REP_ORG=O. sativa	AK069787.1	AK069787 // Oryza sativa Japonica Group cDNA clone:J023030H18, full insert sequence. // gb // 11 // --- /// LOC_Os09g31486.1 // heat shock 70 kDa protein, mitochondrial precursor, putative, expressed // tigr_pseudomol // 11 // --- /// LOC_Os09g31486.2 // heat shock 70 kDa protein, mitochondrial precursor, putative, expressed // tigr_pseudomol // 11 // ---
Os.6125.1.S1_at	1966.25	P	438.03	P	4.49	*	Os.6125.1	gb:AK069583.1 /DB_XREF=gi:32979607 /TID=Os.6125.1 /CNT=46 /FEA=FLmRNA /TIER=FL+Stack /STK=8 /UG=Os.6125 /UG_TITLE=(japonica cultivar-group) cDNA clone:001-045-F03, full insert sequence /DEF=Oryza sativa (japonica cultivar-group) cDNA clone:J023022B19, full insert sequence. /FL=gb:AK104893.1 gb:AK069583.1 /REP_ORG=O. sativa	AK069583.1	AK069583 // Oryza sativa Japonica Group cDNA clone:J023022B19, full insert sequence. // gb // 11 // --- /// LOC_Os03g29190.1 // PDI-like protein, putative, expressed // tigr_pseudomol // 11 // --- /// LOC_Os03g29190.2 // PDI-like protein, putative, expressed // tigr_pseudomol // 11 // --- /// NM_001056864 // Oryza sativa (japonica cultivar-group) Os03g0405500 (Os03g0405500) mRNA, complete cds. //…
Os.25428.1.S1_at	374.37	P	83.34	P	4.49	*	Os.25428.1	gb:CB666849 /DB_XREF=gi:29670574 /DB_XREF=OSJNEd13O16.r /CLONE=OSJNEd13O16 /TID=Os.25428.1 /CNT=3 /FEA=mRNA /TIER=ConsEnd /STK=1 /UG=Os.25428 /UG_TITLE=(japonica cultivar-group) P0512C01.26 (P0512C01.26), mRNA /REP_ORG=O. sativa	CB666849	LOC_Os01g55700.1 // import inner membrane translocase subunit TIM50, mitochondrial precursor, putative, expressed // tigr_pseudomol // 11 // ---
Os.8266.2.S1_at	443.79	P	99.54	P	4.46	*	Os.8266.2	gb:AK103989.1 /DB_XREF=gi:32989198 /TID=Os.8266.2 /CNT=10 /FEA=FLmRNA /TIER=FL /STK=2 /UG=Os.8266 /UG_TITLE=(japonica cultivar-group) cDNA clone:001-018-B09, full insert sequence /DEF=Oryza sativa (japonica cultivar-group) cDNA clone:001-018-B09, full insert sequence. /FL=gb:AK071361.1 gb:AK066137.1 gb:AK103989.1 /REP_ORG=O. sativa	AK103989.1	AK066137 // Oryza sativa Japonica Group cDNA clone:J013054B10, full insert sequence. // gb // 11 // --- /// LOC_Os03g55784.1 // tumor necrosis factor superfamily, member 5-induced protein 1, putative, expressed // tigr_pseudomol // 11 // --- /// NM_001057920 // Oryza sativa (japonica cultivar-group) Os03g0766900 (Os03g0766900) mRNA, complete cds. // refseq // 11 // ---
Os.32013.1.S1_a_at	1760.75	P	395.61	P	4.45	*	Os.32013.1	gb:AK061324.1 /DB_XREF=gi:32971342 /TID=Os.32013.1 /CNT=8 /FEA=FLmRNA /TIER=FL /STK=1 /UG=Os.32013 /UG_TITLE=(japonica cultivar-group) cDNA clone:002-101-E09, full insert sequence /DEF=Oryza sativa (japonica cultivar-group) cDNA clone:006-302-G03, full insert sequence. /FL=gb:AK058481.1 gb:AK061324.1 gb:AK099100.1 gb:AK102579.1 gb:AK059483.1 /REP_ORG=O. sativa	AK061324.1	AK058481 // Oryza sativa Japonica Group cDNA clone:001-016-D03, full insert sequence. // gb // 11 // --- /// AK061324 // Oryza sativa Japonica Group cDNA clone:006-302-G03, full insert sequence. // gb // 11 // --- /// LOC_Os04g38900.1 // prohibitin, putative, expressed // tigr_pseudomol // 11 // --- /// LOC_Os04g38900.2 // prohibitin, putative, expressed // tigr_pseudomol // 11 // --- /// NM_0010…
Os.32889.1.S1_at	274.22	P	61.56	P	4.45	*	Os.32889.1	gb:AK102508.1 /DB_XREF=gi:32987717 /TID=Os.32889.1 /CNT=3 /FEA=FLmRNA /TIER=FL /STK=1 /UG=Os.32889 /UG_TITLE=(japonica cultivar-group) contains EST AU097601(C53578)~unknown protein (P0022B05.46), mRNA /DEF=Oryza sativa (japonica cultivar-group) cDNA clone:J033095G03, full insert sequence. /FL=gb:AK102508.1 /REP_ORG=O. sativa	AK102508.1	AK102508 // Oryza sativa Japonica Group cDNA clone:J033095G03, full insert sequence. // gb // 11 // --- /// LOC_Os07g03040.3 // expressed protein // tigr_pseudomol // 10 // --- /// NM_001065324 // Oryza sativa (japonica cultivar-group) Os07g0122000 (Os07g0122000) mRNA, complete cds. // refseq // 11 // ---
Os.33175.1.S1_at	88	P	19.79	P	4.45	*	Os.33175.1	gb:AK063911.1 /DB_XREF=gi:32973929 /TID=Os.33175.1 /CNT=3 /FEA=FLmRNA /TIER=FL /STK=1 /UG=Os.33175 /UG_TITLE=(japonica cultivar-group) P0686E09.9 (P0686E09.9), mRNA /DEF=Oryza sativa (japonica cultivar-group) cDNA clone:001-123-A07, full insert sequence. /FL=gb:AK063911.1 gb:AK101490.1 /REP_ORG=O. sativa	AK063911.1	NM_001050114 // Oryza sativa (japonica cultivar-group) Os01g0616600 (Os01g0616600) mRNA, complete cds. // refseq // 11 // ---
Os.53982.1.S1_at	181.6	P	40.89	P	4.44	*	Os.53982.1	gb:AK101127.1 /DB_XREF=gi:32986336 /TID=Os.53982.1 /CNT=1 /FEA=FLmRNA /TIER=FL /STK=1 /UG=Os.53982 /UG_TITLE=(japonica cultivar-group) cDNA clone:J033025O14, full insert sequence /DEF=Oryza sativa (japonica cultivar-group) cDNA clone:J033025O14, full insert sequence. /FL=gb:AK101127.1 /REP_ORG=O. sativa	AK101127.1	AK101127 // Oryza sativa Japonica Group cDNA clone:J033025O14, full insert sequence. // gb // 11 // --- /// NM_001062483 // Oryza sativa (japonica cultivar-group) Os05g0498300 (Os05g0498300) mRNA, complete cds. // refseq // 11 // ---
Os.54985.1.S1_x_at	165.93	P	37.85	P	4.38	*	Os.54985.1	gb:AK107246.1 /DB_XREF=gi:32992455 /TID=Os.54985.1 /CNT=1 /FEA=FLmRNA /TIER=FL /STK=1 /UG=Os.54985 /UG_TITLE=(japonica cultivar-group) cDNA clone:002-125-F10, full insert sequence /DEF=Oryza sativa (japonica cultivar-group) cDNA clone:002-125-F10, full insert sequence. /FL=gb:AK107246.1 /REP_ORG=O. sativa	AK107246.1	AK107246 // Oryza sativa Japonica Group cDNA clone:002-125-F10, full insert sequence. // gb // 11 // ---
Os.11725.1.S1_at	485.26	P	110.88	P	4.38	*	Os.11725.1	gb:AK100575.1 /DB_XREF=gi:32985784 /TID=Os.11725.1 /CNT=10 /FEA=FLmRNA /TIER=FL /STK=1 /UG=Os.11725 /UG_TITLE=(japonica cultivar-group) cDNA clone:J023105G21, full insert sequence /DEF=Oryza sativa (japonica cultivar-group) cDNA clone:J023105G21, full insert sequence. /FL=gb:AK100575.1 /REP_ORG=O. sativa	AK100575.1	AK100575 // Oryza sativa Japonica Group cDNA clone:J023105G21, full insert sequence. // gb // 11 // --- /// LOC_Os09g13940.1 // AP2 domain containing protein, expressed // tigr_pseudomol // 11 // --- /// LOC_Os09g13940.2 // AP2 domain containing protein, expressed // tigr_pseudomol // 11 // --- /// LOC_Os09g13940.3 // AP2 domain containing protein, expressed // tigr_pseudomol // 11 // --- /// LOC…
Os.1460.3.S1_at	30.67	P	7.03	A	4.36	*	Os.1460.3	gb:NM_184448.1 /DB_XREF=gi:34895985 /GEN=P0011G08.35 /TID=Os.1460.3 /CNT=1 /FEA=mRNA /TIER=ConsEnd /STK=0 /UG=Os.1460 /UG_TITLE=(japonica cultivar-group) P0011G08.35 (P0011G08.35), mRNA /DEF=Oryza sativa (japonica cultivar-group) P0011G08.35 (P0011G08.35), mRNA. /REP_ORG=O. sativa	NM_184448.1	AK072658 // Oryza sativa Japonica Group cDNA clone:J023134D11, full insert sequence. // gb // 9 // --- /// NM_001048608 // Oryza sativa (japonica cultivar-group) Os01g0157900 (Os01g0157900) mRNA, complete cds. // refseq // 9 // ---
Os.19971.1.S1_at	235.48	P	53.96	P	4.36	*	Os.19971.1	gb:BI801444 /DB_XREF=gi:16574148 /DB_XREF=H049H07 /CLONE=H049H07 /TID=Os.19971.1 /CNT=2 /FEA=EST /TIER=ConsEnd /STK=0 /UG=Os.19971 /UG_TITLE=Transcribed sequences /REP_ORG=O. sativa	BI801444	AK109212 // Oryza sativa Japonica Group cDNA clone:002-156-D04, full insert sequence. // gb // 0 // chr5:24477296-24481716(+) /// AK287515 // Oryza sativa Japonica Group cDNA, clone: J053036E13, full insert sequence. // gb // 0 // chr12:20810667-20813213(-) /// AK287515 // Oryza sativa Japonica Group cDNA, clone: J053036E13, full insert sequence. // gb // 0 // chr5:24477394-24482732(+) /// LOC_Os…
OsAffx.22176.1.S1_at	774.95	P	181.25	P	4.28	*	OsAffx.22176.1	gb:NM_188124.1 /DB_XREF=gi:34903331 /TID=OsAffx.22176.1 /CNT=1 /FEA=mRNA /TIER=ConsEnd /STK=0 /NOTE=sequence(s) not in UniGene /DEF=Oryza sativa (japonica cultivar-group) unnamed protein product (Gene), mRNA. /REP_ORG=O. sativa	NM_188124.1	BGIOSSBCE001207.1 // --- // bgi_ris // 0 // chr1:9891847-9893135(-) /// BGIOSSFCE001267.1 // --- // bgi_ris // 0 // chr1:9892184-9893135(-)
Os.53027.1.S1_at	214.61	P	50.44	P	4.25	*	Os.53027.1	gb:AK070508.1 /DB_XREF=gi:32980532 /TID=Os.53027.1 /CNT=1 /FEA=FLmRNA /TIER=FL /STK=1 /UG=Os.53027 /UG_TITLE=(japonica cultivar-group) cDNA clone:J023050D23, full insert sequence /DEF=Oryza sativa (japonica cultivar-group) cDNA clone:J023050D23, full insert sequence. /FL=gb:AK070508.1 /REP_ORG=O. sativa	AK070508.1	AK070508 // Oryza sativa Japonica Group cDNA clone:J023050D23, full insert sequence. // gb // 11 // --- /// LOC_Os06g36880.1 // cysteine synthase, putative, expressed // tigr_pseudomol // 11 // --- /// NM_001064420 // Oryza sativa (japonica cultivar-group) Os06g0564700 (Os06g0564700) mRNA, complete cds. // refseq // 11 // ---
Os.38269.1.S1_x_at	282.99	P	66.66	P	4.25	*	Os.38269.1	gb:AK063510.1 /DB_XREF=gi:32973528 /TID=Os.38269.1 /CNT=4 /FEA=FLmRNA /TIER=FL /STK=1 /UG=Os.38269 /UG_TITLE=(japonica cultivar-group) cDNA clone:001-116-F11, full insert sequence /DEF=Oryza sativa (japonica cultivar-group) cDNA clone:001-116-F11, full insert sequence. /FL=gb:AK063510.1 /REP_ORG=O. sativa	AK063510.1	AK060977 // Oryza sativa Japonica Group cDNA clone:006-202-F05, full insert sequence. // gb // 0 // chr10:1735296-1736307(-) /// NM_001072114 // Oryza sativa (japonica cultivar-group) Os11g0115600 (Os11g0115600) mRNA, complete cds. // refseq // 0 // chr10:1735616-1735979(-)
Os.54176.1.S1_at	116.2	P	27.4	A	4.24	*	Os.54176.1	gb:AK102366.1 /DB_XREF=gi:32987575 /TID=Os.54176.1 /CNT=2 /FEA=FLmRNA /TIER=FL /STK=1 /UG=Os.54176 /UG_TITLE=(japonica cultivar-group) cDNA clone:J033091K07, full insert sequence /DEF=Oryza sativa (japonica cultivar-group) cDNA clone:J033091K07, full insert sequence. /FL=gb:AK102366.1 /REP_ORG=O. sativa	AK102366.1	AK102366 // Oryza sativa Japonica Group cDNA clone:J033091K07, full insert sequence. // gb // 11 // --- /// LOC_Os11g37090.1 // RNA binding protein, putative, expressed // tigr_pseudomol // 11 // --- /// NM_001074683 // Oryza sativa (japonica cultivar-group) Os11g0579900 (Os11g0579900) mRNA, complete cds. // refseq // 11 // ---
OsAffx.22176.1.S1_x_at	673.87	P	159.13	P	4.23	*	OsAffx.22176.1	gb:NM_188124.1 /DB_XREF=gi:34903331 /TID=OsAffx.22176.1 /CNT=1 /FEA=mRNA /TIER=ConsEnd /STK=0 /NOTE=sequence(s) not in UniGene /DEF=Oryza sativa (japonica cultivar-group) unnamed protein product (Gene), mRNA. /REP_ORG=O. sativa	NM_188124.1	AF543418 // Oryza sativa (japonica cultivar-group) major facilitator superfamily antiporter (mfs1) mRNA, complete cds. // gb // 9 // --- /// BGIOSSFCE001266.1 // --- // bgi_ris // 9 // --- /// LOC_Os01g17214.1 // carbohydrate transporter/ sugar porter/ transporter, putative, expressed // tigr_pseudomol // 9 // --- /// NM_001049283 // Oryza sativa (japonica cultivar-group) Os01g0279400 (Os01g02794…
Os.4867.1.S1_at	198.07	P	46.96	P	4.22	*	Os.4867.1	gb:AK064180.1 /DB_XREF=gi:32974198 /TID=Os.4867.1 /CNT=2 /FEA=FLmRNA /TIER=FL /STK=2 /UG=Os.4867 /UG_TITLE=(japonica cultivar-group) cDNA clone:002-104-B05, full insert sequence /DEF=Oryza sativa (japonica cultivar-group) cDNA clone:002-104-B05, full insert sequence. /FL=gb:AK064180.1 /REP_ORG=O. sativa	AK064180.1	CT831756 // Oryza sativa (indica cultivar-group) cDNA clone:OSIGCRA130I04, full insert sequence. // gb // 11 // --- /// LOC_Os08g40680.1 // xylanase inhibitor protein 2 precursor, putative, expressed // tigr_pseudomol // 11 // --- /// NM_001068789 // Oryza sativa (japonica cultivar-group) Os08g0518800 (Os08g0518800) mRNA, partial cds. // refseq // 11 // ---
Os.6262.1.S1_at	141.51	P	33.55	P	4.22	*	Os.6262.1	gb:AK101352.1 /DB_XREF=gi:32986561 /TID=Os.6262.1 /CNT=7 /FEA=FLmRNA /TIER=FL /STK=1 /UG=Os.6262 /UG_TITLE=(japonica cultivar-group) cDNA clone:J033034P09, full insert sequence /DEF=Oryza sativa (japonica cultivar-group) cDNA clone:J033034P09, full insert sequence. /FL=gb:AK101352.1 /REP_ORG=O. sativa	AK101352.1	AK101352 // Oryza sativa Japonica Group cDNA clone:J033034P09, full insert sequence. // gb // 11 // --- /// LOC_Os07g41180.1 // RNA-binding protein-like, putative, expressed // tigr_pseudomol // 11 // --- /// NM_001066745 // Oryza sativa (japonica cultivar-group) Os07g0603100 (Os07g0603100) mRNA, complete cds. // refseq // 11 // ---
Os.38309.1.S1_at	246.15	P	58.42	P	4.21	*	Os.38309.1	gb:AK068350.1 /DB_XREF=gi:32978368 /TID=Os.38309.1 /CNT=10 /FEA=FLmRNA /TIER=FL /STK=4 /UG=Os.38309 /UG_TITLE=(japonica cultivar-group) cDNA clone:J013162F05, full insert sequence /DEF=Oryza sativa (japonica cultivar-group) cDNA clone:J013142H05, full insert sequence. /FL=gb:AK068719.1 gb:AK068350.1 /REP_ORG=O. sativa	AK068350.1	AK068350 // Oryza sativa Japonica Group cDNA clone:J013142H05, full insert sequence. // gb // 11 // --- /// LOC_Os06g36390.1 // expressed protein // tigr_pseudomol // 11 // --- /// LOC_Os06g36390.2 // expressed protein // tigr_pseudomol // 11 // --- /// NM_001064400 // Oryza sativa (japonica cultivar-group) Os06g0559400 (Os06g0559400) mRNA, complete cds. // refseq // 11 // ---
Os.50889.1.S1_at	416.8	P	98.89	P	4.21	*	Os.50889.1	gb:AK059264.1 /DB_XREF=gi:32969282 /TID=Os.50889.1 /CNT=1 /FEA=FLmRNA /TIER=FL /STK=1 /UG=Os.50889 /UG_TITLE=(japonica cultivar-group) cDNA clone:001-025-A11, full insert sequence /DEF=Oryza sativa (japonica cultivar-group) cDNA clone:001-025-A11, full insert sequence. /FL=gb:AK059264.1 /REP_ORG=O. sativa	AK059264.1	AK059264 // Oryza sativa Japonica Group cDNA clone:001-025-A11, full insert sequence. // gb // 11 // --- /// NM_001070939 // Oryza sativa (japonica cultivar-group) Os10g0348900 (Os10g0348900) mRNA, complete cds. // refseq // 9 // ---
Os.27140.1.S1_a_at	167.41	P	39.97	A	4.19	*	Os.27140.1	gb:AK068125.1 /DB_XREF=gi:32978143 /TID=Os.27140.1 /CNT=6 /FEA=FLmRNA /TIER=FL /STK=1 /UG=Os.27140 /UG_TITLE=(japonica cultivar-group) cDNA clone:J013036K20, full insert sequence /DEF=Oryza sativa (japonica cultivar-group) cDNA clone:J013132L03, full insert sequence. /FL=gb:AK068125.1 gb:AK099575.1 /REP_ORG=O. sativa	AK068125.1	AK072401 // Oryza sativa Japonica Group cDNA clone:J023077K12, full insert sequence. // gb // 11 // --- /// LOC_Os02g23870.1 // retrotransposon protein, putative, unclassified, expressed // tigr_pseudomol // 11 // --- /// LOC_Os03g20080.1 // retrotransposon protein, putative, unclassified, expressed // tigr_pseudomol // 10 // --- /// LOC_Os03g61910.1 // retrotransposon protein, putative, unclassi…
Os.18947.1.S1_at	71.41	P	17.03	P	4.19	*	Os.18947.1	gb:AK100068.1 /DB_XREF=gi:32985277 /TID=Os.18947.1 /CNT=18 /FEA=FLmRNA /TIER=FL /STK=3 /UG=Os.18947 /UG_TITLE=(japonica cultivar-group) cDNA clone:J013163B17, full insert sequence /DEF=Oryza sativa (japonica cultivar-group) cDNA clone:J013163B17, full insert sequence. /FL=gb:AK100068.1 /REP_ORG=O. sativa	AK100068.1	AK100068 // Oryza sativa Japonica Group cDNA clone:J013163B17, full insert sequence. // gb // 11 // --- /// LOC_Os02g47390.1 // expressed protein // tigr_pseudomol // 11 // --- /// NM_001054384 // Oryza sativa (japonica cultivar-group) Os02g0702300 (Os02g0702300) mRNA, partial cds. // refseq // 11 // ---
Os.9283.1.S1_at	6162.23	P	1469.54	P	4.19	*	Os.9283.1	gb:AK121139.1 /DB_XREF=gi:37990762 /TID=Os.9283.1 /CNT=20 /FEA=FLmRNA /TIER=FL /STK=2 /UG=Os.9283 /UG_TITLE=(japonica cultivar-group) cDNA clone:J023077F13, full insert sequence /DEF=Oryza sativa (japonica cultivar-group) cDNA clone:J023077F13, full insert sequence. /FL=gb:AK121139.1 /REP_ORG=O. sativa	AK121139.1	AK121139 // Oryza sativa Japonica Group cDNA clone:J023077F13, full insert sequence. // gb // 11 // --- /// LOC_Os02g33070.1 // ATPase inhibitor, putative, expressed // tigr_pseudomol // 11 // --- /// NM_001053567 // Oryza sativa (japonica cultivar-group) Os02g0533800 (Os02g0533800) mRNA, complete cds. // refseq // 11 // ---
Os.39031.1.S1_at	135.2	P	32.46	A	4.16	*	Os.39031.1	gb:CF311444 /DB_XREF=gi:33683205 /DB_XREF=ABF--06-K15.g1 /CLONE=ABF--06-K15 /TID=Os.39031.1 /CNT=3 /FEA=EST /TIER=ConsEnd /STK=1 /UG=Os.39031 /UG_TITLE=Transcribed sequences /REP_ORG=O. sativa	CF311444	BGIOSSFCE019645.1 // --- // bgi_ris // 0 // chr6:5096035-5096381(-) /// LOC_Os06g09990.1 // hypothetical protein // tigr_pseudomol // 0 // chr6:5096035-5096381(-)
Os.52391.1.S1_x_at	322.21	P	77.53	P	4.16	*	Os.52391.1	gb:AK066813.1 /DB_XREF=gi:32976831 /TID=Os.52391.1 /CNT=7 /FEA=FLmRNA /TIER=FL /STK=3 /UG=Os.52391 /UG_TITLE=(japonica cultivar-group) cDNA clone:J013024O05, full insert sequence /DEF=Oryza sativa (japonica cultivar-group) cDNA clone:J013087B12, full insert sequence. /FL=gb:AK099475.1 gb:AK066813.1 /REP_ORG=O. sativa	AK066813.1	AK066813 // Oryza sativa Japonica Group cDNA clone:J013087B12, full insert sequence. // gb // 11 // --- /// LOC_Os08g01920.1 // SGR2, putative, expressed // tigr_pseudomol // 11 // --- /// NM_001067357 // Oryza sativa (japonica cultivar-group) Os08g0110700 (Os08g0110700) mRNA, complete cds. // refseq // 11 // ---
Os.7198.1.S1_at	249.79	P	60.04	P	4.16	*	Os.7198.1	gb:AK120315.1 /DB_XREF=gi:37989938 /TID=Os.7198.1 /CNT=5 /FEA=FLmRNA /TIER=FL /STK=0 /UG=Os.7198 /UG_TITLE=(japonica cultivar-group) cDNA clone:J013055L24, full insert sequence /DEF=Oryza sativa (japonica cultivar-group) cDNA clone:J013055L24, full insert sequence. /FL=gb:AK120315.1 /REP_ORG=O. sativa	AK120315.1	LOC_Os04g49680.1 // expressed protein // tigr_pseudomol // 11 // --- /// NM_001060219 // Oryza sativa (japonica cultivar-group) Os04g0586200 (Os04g0586200) mRNA, complete cds. // refseq // 9 // ---
Os.20206.1.S1_at	779.2	P	188.8	P	4.13	*	Os.20206.1	gb:AK062480.1 /DB_XREF=gi:32972498 /TID=Os.20206.1 /CNT=4 /FEA=FLmRNA /TIER=FL /STK=1 /UG=Os.20206 /UG_TITLE=(japonica cultivar-group) cDNA clone:001-103-G03, full insert sequence /DEF=Oryza sativa (japonica cultivar-group) cDNA clone:001-103-G03, full insert sequence. /FL=gb:AK062480.1 /REP_ORG=O. sativa	AK062480.1	CT829998 // Oryza sativa (indica cultivar-group) cDNA clone:OSIGCRA105M03, full insert sequence. // gb // 11 // --- /// LOC_Os02g41840.1 // expressed protein // tigr_pseudomol // 11 // --- /// NM_001054025 // Oryza sativa (japonica cultivar-group) Os02g0629000 (Os02g0629000) mRNA, complete cds. // refseq // 11 // ---
Os.26517.1.S1_at	861.58	P	209.48	P	4.11	*	Os.26517.1	gb:AK100120.1 /DB_XREF=gi:32985329 /TID=Os.26517.1 /CNT=13 /FEA=FLmRNA /TIER=FL /STK=1 /UG=Os.26517 /UG_TITLE=(japonica cultivar-group) cDNA clone:002-146-G06, full insert sequence /DEF=Oryza sativa (japonica cultivar-group) cDNA clone:J023007K16, full insert sequence. /FL=gb:AK100120.1 gb:AK109758.1 /REP_ORG=O. sativa	AK100120.1	LOC_Os02g44990.1 // F-box domain containing protein, expressed // tigr_pseudomol // 11 // --- /// NM_001054233 // Oryza sativa (japonica cultivar-group) Os02g0671100 (Os02g0671100) mRNA, complete cds. // refseq // 11 // ---
Os.25806.1.S1_at	402.85	P	98.2	P	4.1	*	Os.25806.1	gb:AK108336.1 /DB_XREF=gi:32993545 /TID=Os.25806.1 /CNT=4 /FEA=FLmRNA /TIER=FL /STK=2 /UG=Os.25806 /UG_TITLE=(japonica cultivar-group) cDNA clone:002-142-A06, full insert sequence /DEF=Oryza sativa (japonica cultivar-group) cDNA clone:002-142-A06, full insert sequence. /FL=gb:AK108336.1 /REP_ORG=O. sativa	AK108336.1	LOC_Os02g55134.1 // cytochrome c oxidase copper chaperone, putative, expressed // tigr_pseudomol // 11 // --- /// NM_001054913 // Oryza sativa (japonica cultivar-group) Os02g0794600 (Os02g0794600) mRNA, complete cds. // refseq // 11 // ---
Os.46673.1.S1_x_at	1225.61	P	300.91	P	4.07	*	Os.46673.1	gb:NM_196741.1 /DB_XREF=gi:37534841 /TID=Os.46673.1 /CNT=2 /FEA=mRNA /TIER=ConsEnd /STK=0 /UG=Os.46673 /UG_TITLE=(japonica cultivar-group) hypothetical protein (OSJNBa0094K20.16), mRNA /DEF=Oryza sativa (japonica cultivar-group) hypothetical protein (OSJNBa0094K20.16), mRNA. /REP_ORG=O. sativa	NM_196741.1	BGIOSSBCE030017.1 // --- // bgi_ris // 0 // chr2:2846546-2848056(+) /// BGIOSSFCE005247.1 // --- // bgi_ris // 0 // chr2:2842899-2847426(+) /// LOC_Os02g05780.1 // expressed protein // tigr_pseudomol // 0 // chr2:2842899-2847426(+) /// NM_001052444 // Oryza sativa (japonica cultivar-group) Os02g0151500 (Os02g0151500) mRNA, complete cds. // refseq // 0 // chr2:2842899-2846300(+) /// NM_001052445 /…
Os.51399.1.S1_at	117.21	P	28.95	P	4.05	*	Os.51399.1	gb:AK062708.1 /DB_XREF=gi:32972726 /TID=Os.51399.1 /CNT=1 /FEA=FLmRNA /TIER=FL /STK=1 /UG=Os.51399 /UG_TITLE=(japonica cultivar-group) cDNA clone:001-106-B11, full insert sequence /DEF=Oryza sativa (japonica cultivar-group) cDNA clone:001-106-B11, full insert sequence. /FL=gb:AK062708.1 /REP_ORG=O. sativa	AK062708.1	AK062708 // Oryza sativa Japonica Group cDNA clone:001-106-B11, full insert sequence. // gb // 11 // ---
OsAffx.25936.7.S1_s_at	74.71	P	18.53	A	4.03	*	OsAffx.25936.7	gb:NM_184006.1 /DB_XREF=gi:34895139 /GEN=P0440D10.17 /TID=OsAffx.25936.7 /CNT=1 /FEA=mRNA /TIER=ConsEnd /STK=0 /NOTE=sequence(s) not in UniGene /DEF=Oryza sativa (japonica cultivar-group) P0440D10.17 (P0440D10.17), mRNA. /REP_ORG=O. sativa	NM_184006.1	LOC_Os01g20150.1 // transposon protein, putative, CACTA, En/Spm sub-class // tigr_pseudomol // 11 // --- /// LOC_Os01g24660.1 // transposon protein, putative, CACTA, En/Spm sub-class // tigr_pseudomol // 11 // --- /// LOC_Os01g37430.1 // hypothetical protein // tigr_pseudomol // 11 // --- /// LOC_Os01g59230.1 // retrotransposon protein, putative, unclassified // tigr_pseudomol // 11 // --- /// LO…
Os.197.2.S1_x_at	295.3	P	73.24	P	4.03	*	Os.197.2	gb:NM_187916.1 /DB_XREF=gi:34902915 /TID=Os.197.2 /CNT=1 /FEA=mRNA /TIER=ConsEnd /STK=0 /UG=Os.197 /UG_TITLE=(japonica cultivar-group) unnamed protein product (Gene), mRNA /DEF=Oryza sativa (japonica cultivar-group) unnamed protein product (Gene), mRNA. /REP_ORG=O. sativa	NM_187916.1	AK100311 // Oryza sativa Japonica Group cDNA clone:J023078K23, full insert sequence. // gb // 11 // --- /// BGIOSSBCE001071.1 // --- // bgi_ris // 11 // --- /// BGIOSSFCE001122.1 // --- // bgi_ris // 11 // --- /// LOC_Os01g15300.1 // ATP binding protein, putative, expressed // tigr_pseudomol // 11 // --- /// LOC_Os01g15300.2 // ATP binding protein, putative, expressed // tigr_pseudomol // 11 // -…
OsAffx.28030.1.S1_x_at	109.73	P	27.28	P	4.02	*	OsAffx.28030.1	tigr:9629.m04985 /TID=OsAffx.28030.1 /CNT=2 /FEA=mRNA /TIER=ConsEnd /STK=0 /NOTE=sequence(s) not in UniGene /DEF=Nucleosome assembly protein (NAP), putative /REP_ORG=O. sativa	9629.m04985	BGIOSSBCE003036.1 // --- // bgi_ris // 9 // --- /// LOC_Os01g51450.1 // conserved hypothetical protein // tigr_pseudomol // 11 // ---
Os.22122.1.S1_at	220.07	P	54.92	P	4.01	*	Os.22122.1	gb:AB079874.1 /DB_XREF=gi:18700484 /GEN=OsDMC1B /TID=Os.22122.1 /CNT=7 /FEA=FLmRNA /TIER=FL /STK=2 /UG=Os.22122 /DEF=Oryza sativa (japonica cultivar-group) OsDMC1B mRNA for DMC1, complete cds. /PROD=DMC1 /FL=gb:AB064544.1 gb:AB079874.1 /REP_ORG=O. sativa	AB079874.1	AB064544 // Oryza sativa RiLIM15B mRNA, complete cds. // gb // 11 // --- /// AB079874 // Oryza sativa Japonica Group OsDMC1B mRNA for DMC1, complete cds. // gb // 11 // --- /// LOC_Os11g04954.1 // meiotic recombination protein DMC1, putative, expressed // tigr_pseudomol // 11 // --- /// NM_001072270 // Oryza sativa (japonica cultivar-group) Os11g0146800 (Os11g0146800) mRNA, complete cds. // refse…
Os.6764.1.S1_at	536.98	P	134.04	P	4.01	*	Os.6764.1	gb:AU096803 /DB_XREF=gi:8859485 /DB_XREF=AU096803 /CLONE=S15771 /TID=Os.6764.1 /CNT=34 /FEA=EST /TIER=ConsEnd /STK=0 /UG=Os.6764 /UG_TITLE=Transcribed sequence with weak similarity to protein ref:NP_192765.1 (A.thaliana) probable wound-induced protein (Arabidopsis thaliana) /REP_ORG=O. sativa	AU096803	LOC_Os04g54310.1 // conserved hypothetical protein // tigr_pseudomol // 0 // chr4:32117279-32118805(-) /// NM_001060540 // Oryza sativa (japonica cultivar-group) Os04g0635100 (Os04g0635100) mRNA, complete cds. // refseq // 0 // chr4:32114543-32118805(-) /// NM_001060542 // Oryza sativa (japonica cultivar-group) Os04g0635400 (Os04g0635400) mRNA, complete cds. // refseq // 0 // chr4:32118582-321187…
Os.24493.1.A1_at	223.36	P	56.18	P	3.98	*	Os.24493.1	gb:CB634459 /DB_XREF=gi:29629450 /DB_XREF=OSIIEb13P21.r /CLONE=OSIIEb13P21 /TID=Os.24493.1 /CNT=2 /FEA=EST /TIER=ConsEnd /STK=1 /UG=Os.24493 /UG_TITLE=Transcribed sequence with weak similarity to protein ref:NP_195712.1 (A.thaliana) putative protein (Arabidopsis thaliana) /REP_ORG=O. sativa	CB634459	AK240733 // Oryza sativa Japonica Group cDNA, clone: J043031N12, full insert sequence. // gb // 11 // --- /// LOC_Os08g37500.1 // expressed protein // tigr_pseudomol // 11 // ---
Os.48107.1.A1_at	802.38	P	202.28	P	3.97	*	Os.48107.1	gb:BX928331 /DB_XREF=gi:41883259 /DB_XREF=BX928331 /CLONE=y679h08p3 /TID=Os.48107.1 /CNT=2 /FEA=EST /TIER=ConsEnd /STK=2 /UG=Os.48107 /UG_TITLE=Transcribed sequence with moderate similarity to protein ref:NP_566508.1 (A.thaliana) Expressed protein (Arabidopsis thaliana) /REP_ORG=O. sativa	BX928331	LOC_Os02g55134.1 // cytochrome c oxidase copper chaperone, putative, expressed // tigr_pseudomol // 11 // --- /// NM_001054913 // Oryza sativa (japonica cultivar-group) Os02g0794600 (Os02g0794600) mRNA, complete cds. // refseq // 11 // ---
Os.5574.1.S1_s_at	338.37	P	85.82	P	3.94	*	Os.5574.1	gb:AA231654 /DB_XREF=gi:1854320 /DB_XREF=RZ87.F /CLONE=RZ87 /TID=Os.5574.1 /CNT=5 /FEA=EST /TIER=ConsEnd /STK=0 /UG=Os.5574 /UG_TITLE=Transcribed sequence with moderate similarity to protein ref:NP_565586.1 (A.thaliana) HSP100ClpB, putative (Arabidopsis thaliana) /REP_ORG=O. sativa	AA231654	AK287906 // Oryza sativa Japonica Group cDNA, clone: J065212D20, full insert sequence. // gb // 11 // --- /// LOC_Os02g08490.1 // chaperone clpB 1, putative, expressed // tigr_pseudomol // 11 // ---
Os.18154.1.S1_at	897.19	P	228.52	P	3.93	*	Os.18154.1	gb:AK064804.1 /DB_XREF=gi:32974822 /TID=Os.18154.1 /CNT=5 /FEA=FLmRNA /TIER=FL /STK=1 /UG=Os.18154 /UG_TITLE=(japonica cultivar-group) cDNA clone:J013000D13, full insert sequence /DEF=Oryza sativa (japonica cultivar-group) cDNA clone:J013000D13, full insert sequence. /FL=gb:AK064804.1 /REP_ORG=O. sativa	AK064804.1	AK064804 // Oryza sativa Japonica Group cDNA clone:J013000D13, full insert sequence. // gb // 11 // --- /// LOC_Os09g20430.1 // SCO1 protein homolog, mitochondrial precursor, putative, expressed // tigr_pseudomol // 11 // --- /// NM_001069552 // Oryza sativa (japonica cultivar-group) Os09g0370200 (Os09g0370200) mRNA, complete cds. // refseq // 11 // ---
Os.32298.1.S1_at	121.25	P	30.87	P	3.93	*	Os.32298.1	gb:AK105352.1 /DB_XREF=gi:32990561 /TID=Os.32298.1 /CNT=2 /FEA=FLmRNA /TIER=FL /STK=1 /UG=Os.32298 /UG_TITLE=(japonica cultivar-group) Hypothetical protein (OJ1217B09.4), mRNA /DEF=Oryza sativa (japonica cultivar-group) cDNA clone:001-119-A09, full insert sequence. /FL=gb:AK105352.1 /REP_ORG=O. sativa	AK105352.1	LOC_Os03g08880.1 // ATPUP3, putative, expressed // tigr_pseudomol // 11 // --- /// NM_001055748 // Oryza sativa (japonica cultivar-group) Os03g0187800 (Os03g0187800) mRNA, complete cds. // refseq // 11 // ---
Os.57301.1.S1_at	181.01	P	46.26	A	3.91	*	Os.57301.1	gb:AK111266.1 /DB_XREF=gi:32996475 /TID=Os.57301.1 /CNT=1 /FEA=FLmRNA /TIER=FL /STK=1 /UG=Os.57301 /UG_TITLE=(japonica cultivar-group) cDNA clone:002-180-F07, full insert sequence /DEF=Oryza sativa (japonica cultivar-group) cDNA clone:002-180-F07, full insert sequence. /FL=gb:AK111266.1 /REP_ORG=O. sativa	AK111266.1	LOC_Os02g52170.1 // expressed protein // tigr_pseudomol // 11 // --- /// NM_001054712 // Oryza sativa (japonica cultivar-group) Os02g0758200 (Os02g0758200) mRNA, complete cds. // refseq // 11 // ---
Os.54468.1.S1_at	213.19	P	54.66	A	3.9	*	Os.54468.1	gb:AK105245.1 /DB_XREF=gi:32990454 /TID=Os.54468.1 /CNT=1 /FEA=FLmRNA /TIER=FL /STK=1 /UG=Os.54468 /UG_TITLE=(japonica cultivar-group) cDNA clone:001-113-G08, full insert sequence /DEF=Oryza sativa (japonica cultivar-group) cDNA clone:001-113-G08, full insert sequence. /FL=gb:AK105245.1 /REP_ORG=O. sativa	AK105245.1	AK105245 // Oryza sativa Japonica Group cDNA clone:001-113-G08, full insert sequence. // gb // 11 // ---
Os.7322.1.S1_at	96.02	P	24.7	A	3.89	*	Os.7322.1	gb:D43058 /DB_XREF=gi:3107318 /DB_XREF=D43058 /CLONE=AD477 /TID=Os.7322.1 /CNT=4 /FEA=mRNA /TIER=ConsEnd /STK=0 /UG=Os.7322 /UG_TITLE=(japonica cultivar-group) putative No apical meristem protein (OJ1341F06.16), mRNA /REP_ORG=O. sativa	D43058	BGIOSSFCE030074.1 // --- // bgi_ris // 10 // --- /// LOC_Os10g22730.1 // expressed protein // tigr_pseudomol // 11 // --- /// LOC_Os10g22730.2 // expressed protein // tigr_pseudomol // 11 // --- /// LOC_Os10g22730.4 // expressed protein // tigr_pseudomol // 11 // ---
Os.6116.1.S1_at	887.77	P	228.04	P	3.89	*	Os.6116.1	gb:CF329533 /DB_XREF=gi:33807306 /DB_XREF=NACL--04-O08.g1 /CLONE=NACL--04-O08 /TID=Os.6116.1 /CNT=21 /FEA=EST /TIER=ConsEnd /STK=0 /UG=Os.6116 /UG_TITLE=Transcribed sequence with weak similarity to protein ref:NP_180445.1 (A.thaliana) putative thaumatin (Arabidopsis thaliana) /REP_ORG=O. sativa	CF329533	AK241550 // Oryza sativa Japonica Group cDNA, clone: J065176M21, full insert sequence. // gb // 11 // --- /// LOC_Os12g38150.1 // osmotin-like protein precursor, putative, expressed // tigr_pseudomol // 11 // ---
Os.52538.1.S1_s_at	547.43	P	141.54	P	3.87	*	Os.52538.1	gb:AK067820.1 /DB_XREF=gi:32977838 /TID=Os.52538.1 /CNT=2 /FEA=FLmRNA /TIER=FL /STK=1 /UG=Os.52538 /UG_TITLE=(japonica cultivar-group) cDNA clone:J013117D12, full insert sequence /DEF=Oryza sativa (japonica cultivar-group) cDNA clone:J013117D12, full insert sequence. /FL=gb:AK067820.1 /REP_ORG=O. sativa	AK067820.1	AK067820 // Oryza sativa Japonica Group cDNA clone:J013117D12, full insert sequence. // gb // 11 // --- /// LOC_Os12g10660.1 // salt tolerance-like protein, putative, expressed // tigr_pseudomol // 11 // --- /// NM_001072925 // Oryza sativa (japonica cultivar-group) Os12g0209200 (Os12g0209200) mRNA, complete cds. // refseq // 11 // ---
Os.18124.1.S1_x_at	985.9	P	255.58	A	3.86	*	Os.18124.1	gb:C97872 /DB_XREF=gi:3760618 /DB_XREF=C97872 /CLONE=C0040_12Z /TID=Os.18124.1 /CNT=1 /FEA=EST /TIER=ConsEnd /STK=1 /UG=Os.18124 /UG_TITLE=Transcribed sequence /REP_ORG=O. sativa	C97872	AK121671 // Oryza sativa Japonica Group cDNA clone:J033067O03, full insert sequence. // gb // 0 // chr4:6286381-6289451(+) /// AK240663 // Oryza sativa Japonica Group cDNA, clone: J033035E01, full insert sequence. // gb // 0 // chr11:12361069-12364045(-) /// AK240866 // Oryza sativa Japonica Group cDNA, clone: J065024C22, full insert sequence. // gb // 0 // chr1:16428768-16431546(-) /// AK241153 …
Os.55108.1.S1_at	212.06	P	55.09	P	3.85	*	Os.55108.1	gb:AK107505.1 /DB_XREF=gi:32992714 /TID=Os.55108.1 /CNT=2 /FEA=FLmRNA /TIER=FL /STK=1 /UG=Os.55108 /UG_TITLE=(japonica cultivar-group) cDNA clone:002-129-E05, full insert sequence /DEF=Oryza sativa (japonica cultivar-group) cDNA clone:002-129-E05, full insert sequence. /FL=gb:AK107505.1 /REP_ORG=O. sativa	AK107505.1	LOC_Os04g58080.1 // polygalacturonase inhibitor 3 precursor, putative, expressed // tigr_pseudomol // 11 // --- /// NM_001060797 // Oryza sativa (japonica cultivar-group) Os04g0677200 (Os04g0677200) mRNA, partial cds. // refseq // 11 // ---
Os.52093.1.S1_at	105.53	P	27.42	P	3.85	*	Os.52093.1	gb:AK064702.1 /DB_XREF=gi:32974720 /TID=Os.52093.1 /CNT=1 /FEA=FLmRNA /TIER=FL /STK=1 /UG=Os.52093 /UG_TITLE=(japonica cultivar-group) cDNA clone:002-116-H01, full insert sequence /DEF=Oryza sativa (japonica cultivar-group) cDNA clone:002-116-H01, full insert sequence. /FL=gb:AK064702.1 /REP_ORG=O. sativa	AK064702.1	AK064702 // Oryza sativa Japonica Group cDNA clone:002-116-H01, full insert sequence. // gb // 11 // --- /// LOC_Os09g31446.1 // expressed protein // tigr_pseudomol // 11 // ---
Os.56085.1.S1_at	292.82	P	76.41	P	3.83	*	Os.56085.1	gb:AK109234.1 /DB_XREF=gi:32994443 /TID=Os.56085.1 /CNT=1 /FEA=FLmRNA /TIER=FL /STK=1 /UG=Os.56085 /UG_TITLE=(japonica cultivar-group) cDNA clone:002-156-F06, full insert sequence /DEF=Oryza sativa (japonica cultivar-group) cDNA clone:002-156-F06, full insert sequence. /FL=gb:AK109234.1 /REP_ORG=O. sativa	AK109234.1	LOC_Os06g43770.1 // expressed protein // tigr_pseudomol // 11 // --- /// NM_001064727 // Oryza sativa (japonica cultivar-group) Os06g0645500 (Os06g0645500) mRNA, complete cds. // refseq // 11 // ---
Os.6116.1.S1_x_at	836.73	P	218.25	P	3.83	*	Os.6116.1	gb:CF329533 /DB_XREF=gi:33807306 /DB_XREF=NACL--04-O08.g1 /CLONE=NACL--04-O08 /TID=Os.6116.1 /CNT=21 /FEA=EST /TIER=ConsEnd /STK=0 /UG=Os.6116 /UG_TITLE=Transcribed sequence with weak similarity to protein ref:NP_180445.1 (A.thaliana) putative thaumatin (Arabidopsis thaliana) /REP_ORG=O. sativa	CF329533	AK241550 // Oryza sativa Japonica Group cDNA, clone: J065176M21, full insert sequence. // gb // 11 // --- /// LOC_Os12g38150.1 // osmotin-like protein precursor, putative, expressed // tigr_pseudomol // 11 // ---
OsAffx.28030.1.S1_s_at	111.08	P	29.14	A	3.81	*	OsAffx.28030.1	tigr:9629.m04985 /TID=OsAffx.28030.1 /CNT=2 /FEA=mRNA /TIER=ConsEnd /STK=0 /NOTE=sequence(s) not in UniGene /DEF=Nucleosome assembly protein (NAP), putative /REP_ORG=O. sativa	9629.m04985	BGIOSSBCE003036.1 // --- // bgi_ris // 11 // --- /// BGIOSSBCE016695.1 // --- // bgi_ris // 11 // --- /// BGIOSSFCE021105.1 // --- // bgi_ris // 11 // --- /// LOC_Os01g51450.1 // conserved hypothetical protein // tigr_pseudomol // 11 // --- /// LOC_Os05g14570.1 // nucleosome/chromatin assembly factor group A, putative // tigr_pseudomol // 11 // --- /// LOC_Os06g40920.1 // nucleosome assembly prot…
Os.32569.1.S1_at	190.91	P	50.19	P	3.8	*	Os.32569.1	gb:AK103695.1 /DB_XREF=gi:32988904 /TID=Os.32569.1 /CNT=1 /FEA=FLmRNA /TIER=FL /STK=1 /UG=Os.32569 /UG_TITLE=(japonica cultivar-group) Hypothetical protein (OJ1015F07.13), mRNA /DEF=Oryza sativa (japonica cultivar-group) cDNA clone:J033136J18, full insert sequence. /FL=gb:AK103695.1 /REP_ORG=O. sativa	AK103695.1	AK103695 // Oryza sativa Japonica Group cDNA clone:J033136J18, full insert sequence. // gb // 11 // --- /// LOC_Os03g03560.1 // FHA domain containing protein, expressed // tigr_pseudomol // 11 // --- /// NM_001055368 // Oryza sativa (japonica cultivar-group) Os03g0127600 (Os03g0127600) mRNA, complete cds. // refseq // 11 // ---
Os.51104.2.S1_at	51.99	P	13.82	A	3.76	*	Os.51104.2	gb:AK060681.1 /DB_XREF=gi:32970699 /TID=Os.51104.2 /CNT=2 /FEA=FLmRNA /TIER=FL /STK=1 /UG=Os.51104 /UG_TITLE=(japonica cultivar-group) cDNA clone:002-137-G02, full insert sequence /DEF=Oryza sativa (japonica cultivar-group) cDNA clone:001-029-D12, full insert sequence. /FL=gb:AK060681.1 gb:AK102712.1 /REP_ORG=O. sativa	AK060681.1	LOC_Os06g46250.1 // expressed protein // tigr_pseudomol // 11 // --- /// NM_001064879 // Oryza sativa (japonica cultivar-group) Os06g0675200 (Os06g0675200) mRNA, complete cds. // refseq // 11 // ---
OsAffx.32194.1.S1_x_at	60.31	P	16.08	A	3.75	*	OsAffx.32194.1	gb:X15901.1 /DB_XREF=gi:11957 /GEN=rpoB /TID=OsAffx.32194.1 /CNT=1 /FEA=DNA_15 /TIER=ConsEnd /STK=0 /NOTE=sequence(s) not in UniGene /DEF=RNA polymerase beta subunit (Oryza sativa (japonica cultivar-group)) chloroplast /PROD=RNA polymerase beta subunit /REP_ORG=O. sativa	X15901.1	LOC_Os02g24620.1 // DNA-directed RNA polymerase beta chain, putative, expressed // tigr_pseudomol // 10 // --- /// LOC_Os04g16820.1 // DNA-directed RNA polymerase beta chain, putative, expressed // tigr_pseudomol // 11 // --- /// LOC_Os05g22860.1 // DNA-directed RNA polymerase beta chain, putative // tigr_pseudomol // 10 // --- /// LOC_Os10g21220.1 // DNA-directed RNA polymerase beta chain, putat…
OsAffx.25936.1.S1_s_at	85.3	P	22.76	P	3.75	*	OsAffx.25936.1	gb:NM_187819.1 /DB_XREF=gi:34902723 /GEN=P0710F09.26 /TID=OsAffx.25936.1 /CNT=5 /FEA=mRNA /TIER=ConsEnd /STK=0 /NOTE=sequence(s) not in UniGene /DEF=Oryza sativa (japonica cultivar-group) retrotransposable elements TNP2-like (P0710F09.26), mRNA. /REP_ORG=O. sativa	NM_187819.1	LOC_Os01g20150.1 // transposon protein, putative, CACTA, En/Spm sub-class // tigr_pseudomol // 11 // --- /// LOC_Os01g24660.1 // transposon protein, putative, CACTA, En/Spm sub-class // tigr_pseudomol // 11 // --- /// LOC_Os01g37430.1 // hypothetical protein // tigr_pseudomol // 11 // --- /// LOC_Os01g59230.1 // retrotransposon protein, putative, unclassified // tigr_pseudomol // 11 // --- /// LO…
OsAffx.17460.1.S1_at	172.29	P	45.97	P	3.75	*	OsAffx.17460.1	tigr:9636.m04225 /TID=OsAffx.17460.1 /CNT=1 /FEA=mRNA /TIER=ConsEnd /STK=0 /NOTE=sequence(s) not in UniGene /DEF=POT family, putative /REP_ORG=O. sativa	9636.m04225	LOC_Os08g41590.1 // peptide transporter PTR2, putative, expressed // tigr_pseudomol // 11 // ---
Os.10266.1.S1_at	136.07	P	36.49	A	3.73	*	Os.10266.1	gb:AK071513.1 /DB_XREF=gi:32981536 /TID=Os.10266.1 /CNT=11 /FEA=FLmRNA /TIER=FL /STK=0 /UG=Os.10266 /UG_TITLE=(japonica cultivar-group) cDNA clone:J023099E07, full insert sequence /DEF=Oryza sativa (japonica cultivar-group) cDNA clone:J023099E07, full insert sequence. /FL=gb:AK071513.1 /REP_ORG=O. sativa	AK071513.1	AK241189 // Oryza sativa Japonica Group cDNA, clone: J065120K22, full insert sequence. // gb // 11 // --- /// LOC_Os03g43100.2 // expressed protein // tigr_pseudomol // 11 // --- /// NM_001057245 // Oryza sativa (japonica cultivar-group) Os03g0629800 (Os03g0629800) mRNA, partial cds. // refseq // 11 // ---
Os.22913.1.S1_at	331.46	P	89.23	A	3.71	*	Os.22913.1	gb:AK063397.1 /DB_XREF=gi:32973415 /TID=Os.22913.1 /CNT=4 /FEA=FLmRNA /TIER=FL /STK=1 /UG=Os.22913 /UG_TITLE=(japonica cultivar-group) translin-like protein (OSJNBb0015F09b.5), mRNA /DEF=Oryza sativa (japonica cultivar-group) cDNA clone:001-114-H10, full insert sequence. /FL=gb:AK063397.1 /REP_ORG=O. sativa	AK063397.1	LOC_Os10g30640.1 // translin, putative, expressed // tigr_pseudomol // 11 // --- /// NM_001071238 // Oryza sativa (japonica cultivar-group) Os10g0443200 (Os10g0443200) mRNA, partial cds. // refseq // 11 // ---
Os.22967.1.S1_s_at	627.64	P	169.04	P	3.71	*	Os.22967.1	gb:CA754859 /DB_XREF=gi:25798898 /DB_XREF=BR030007002_BR030_C05_35_036.ab1 /CLONE=BR030007002_BR030_C05_35_036.ab1 /TID=Os.22967.1 /CNT=3 /FEA=EST /TIER=ConsEnd /STK=0 /UG=Os.22967 /UG_TITLE=Transcribed sequence with moderate similarity to protein ref:NP_568436.1 (A.thaliana) expressed protein (Arabidopsis thaliana) /REP_ORG=O. sativa	CA754859	LOC_Os03g02070.1 // metal ion binding protein, putative, expressed // tigr_pseudomol // 11 // --- /// LOC_Os03g02070.2 // metal ion binding protein, putative, expressed // tigr_pseudomol // 11 // ---
Os.14366.1.S1_s_at	955.34	P	258.41	P	3.7	*	Os.14366.1	gb:AK073011.1 /DB_XREF=gi:32983034 /TID=Os.14366.1 /CNT=5 /FEA=FLmRNA /TIER=FL /STK=0 /UG=Os.14366 /UG_TITLE=(japonica cultivar-group) cDNA clone:J023145I01, full insert sequence /DEF=Oryza sativa (japonica cultivar-group) cDNA clone:J023145I01, full insert sequence. /FL=gb:AK073011.1 /REP_ORG=O. sativa	AK073011.1	AK073011 // Oryza sativa Japonica Group cDNA clone:J023145I01, full insert sequence. // gb // 11 // --- /// LOC_Os08g37840.1 // PHI-1, putative, expressed // tigr_pseudomol // 11 // --- /// NM_001068621 // Oryza sativa (japonica cultivar-group) Os08g0485000 (Os08g0485000) mRNA, partial cds. // refseq // 11 // ---
OsAffx.18681.1.S1_s_at	225.35	P	61	P	3.69	*	OsAffx.18681.1	tigr:9639.m00433 /TID=OsAffx.18681.1 /CNT=1 /FEA=mRNA /TIER=ConsEnd /STK=0 /NOTE=sequence(s) not in UniGene /DEF=AY054173 AT3g10020T22K18_16 /REP_ORG=O. sativa	9639.m00433	LOC_Os11g05170.1 // expressed protein // tigr_pseudomol // 11 // ---
Os.50196.2.S1_x_at	132.02	P	35.89	P	3.68	*	Os.50196.2	gb:AK120031.1 /DB_XREF=gi:37989654 /TID=Os.50196.2 /CNT=1 /FEA=FLmRNA /TIER=FL /STK=1 /UG=Os.50196 /UG_TITLE=(japonica cultivar-group) cDNA clone:J033121L24, full insert sequence /DEF=Oryza sativa (japonica cultivar-group) cDNA clone:002-186-D08, full insert sequence. /FL=gb:AK120031.1 /REP_ORG=O. sativa	AK120031.1	AK120031 // Oryza sativa Japonica Group cDNA clone:002-186-D08, full insert sequence. // gb // 11 // ---
Os.31991.1.S1_s_at	50.35	P	13.74	A	3.67	*	Os.31991.1	gb:AK106364.1 /DB_XREF=gi:32991573 /TID=Os.31991.1 /CNT=9 /FEA=FLmRNA /TIER=FL /STK=1 /UG=Os.31991 /UG_TITLE=(japonica cultivar-group) cDNA clone:002-102-B05, full insert sequence /DEF=Oryza sativa (japonica cultivar-group) cDNA clone:002-102-B05, full insert sequence. /FL=gb:AK106364.1 /REP_ORG=O. sativa	AK106364.1	AK106364 // Oryza sativa Japonica Group cDNA clone:002-102-B05, full insert sequence. // gb // 11 // --- /// LOC_Os11g02290.1 // expressed protein // tigr_pseudomol // 11 // --- /// NM_001072512 // Oryza sativa (japonica cultivar-group) Os12g0114000 (Os12g0114000) mRNA, complete cds. // refseq // 11 // ---
OsAffx.23454.1.S1_at	114.33	P	31.16	P	3.67	*	OsAffx.23454.1	tigr:9629.m02869 /TID=OsAffx.23454.1 /CNT=1 /FEA=mRNA /TIER=ConsEnd /STK=0 /NOTE=sequence(s) not in UniGene /DEF=expressed protein /REP_ORG=O. sativa	9629.m02869	LOC_Os01g29870.1 // multidrug resistance protein 9, putative, expressed // tigr_pseudomol // 11 // ---
Os.1503.1.S1_at	1597.28	P	438.35	P	3.64	*	Os.1503.1	gb:AB053474.1 /DB_XREF=gi:13365773 /GEN=RISBZ5 /TID=Os.1503.1 /CNT=11 /FEA=FLmRNA /TIER=FL /STK=1 /UG=Os.1503 /DEF=Oryza sativa mRNA for RISBZ5, complete cds. /PROD=RISBZ5 /FL=gb:AK065941.1 gb:AB053474.1 /REP_ORG=O. sativa	AB053474.1	AB053474 // Oryza sativa mRNA for RISBZ5, complete cds. // gb // 10 // --- /// AK065941 // Oryza sativa Japonica Group cDNA clone:J013049M10, full insert sequence. // gb // 10 // --- /// LOC_Os06g45140.1 // light-inducible protein CPRF-2, putative, expressed // tigr_pseudomol // 11 // --- /// LOC_Os06g45140.2 // light-inducible protein CPRF-2, putative, expressed // tigr_pseudomol // 11 // --- //…
Os.20204.2.S1_a_at	83.58	P	23.02	P	3.63	*	Os.20204.2	gb:AF513384.1 /DB_XREF=gi:31324096 /TID=Os.20204.2 /CNT=1 /FEA=FLmRNA /TIER=FL /STK=1 /UG=Os.20204 /DEF=Oryza sativa (japonica cultivar-group) histone deacetylase HDAC3 mRNA, complete cds; alternatively spliced. /PROD=histone deacetylase HDAC3 /FL=gb:AF513384.1 /REP_ORG=O. sativa	AF513384.1	AF513384 // Oryza sativa (japonica cultivar-group) histone deacetylase HDAC3 mRNA, complete cds; alternatively spliced. // gb // 11 // --- /// AK120027 // Oryza sativa Japonica Group cDNA clone:002-186-C11, full insert sequence. // gb // 11 // --- /// LOC_Os02g12350.1 // histone deacetylase, putative, expressed // tigr_pseudomol // 11 // --- /// NM_001052819 // Oryza sativa (japonica cultivar-gro…
Os.15831.2.S1_at	41.89	P	11.57	P	3.62	*	Os.15831.2	gb:AK107181.1 /DB_XREF=gi:32992390 /TID=Os.15831.2 /CNT=1 /FEA=FLmRNA /TIER=FL /STK=1 /UG=Os.15831 /UG_TITLE=(japonica cultivar-group) putative C2H2 zinc-finger protein (P0686C03.50), mRNA /DEF=Oryza sativa (japonica cultivar-group) cDNA clone:002-124-H03, full insert sequence. /FL=gb:AK107181.1 /REP_ORG=O. sativa	AK107181.1	AK107181 // Oryza sativa Japonica Group cDNA clone:002-124-H03, full insert sequence. // gb // 11 // ---
Os.57121.1.S1_at	52.83	P	14.6	P	3.62	*	Os.57121.1	gb:AK110958.1 /DB_XREF=gi:32996167 /TID=Os.57121.1 /CNT=1 /FEA=FLmRNA /TIER=FL /STK=1 /UG=Os.57121 /UG_TITLE=(japonica cultivar-group) cDNA clone:002-174-A09, full insert sequence /DEF=Oryza sativa (japonica cultivar-group) cDNA clone:002-174-A09, full insert sequence. /FL=gb:AK110958.1 /REP_ORG=O. sativa	AK110958.1	AK110958 // Oryza sativa Japonica Group cDNA clone:002-174-A09, full insert sequence. // gb // 11 // ---
Os.50196.1.S1_x_at	546.7	P	151.36	P	3.61	*	Os.50196.1	gb:AK103187.1 /DB_XREF=gi:32988396 /TID=Os.50196.1 /CNT=2 /FEA=FLmRNA /TIER=FL /STK=1 /UG=Os.50196 /UG_TITLE=(japonica cultivar-group) cDNA clone:J033121L24, full insert sequence /DEF=Oryza sativa (japonica cultivar-group) cDNA clone:J033121L24, full insert sequence. /FL=gb:AK103187.1 /REP_ORG=O. sativa	AK103187.1	AK103187 // Oryza sativa Japonica Group cDNA clone:J033121L24, full insert sequence. // gb // 11 // --- /// AK120031 // Oryza sativa Japonica Group cDNA clone:002-186-D08, full insert sequence. // gb // 11 // --- /// LOC_Os08g38720.1 // cytochrome c oxidase assembly protein COX15, putative, expressed // tigr_pseudomol // 11 // --- /// NM_001068669 // Oryza sativa (japonica cultivar-group) Os08g04…
Os.8888.1.S1_at	378.85	P	105.53	P	3.59	*	Os.8888.1	gb:BM038457 /DB_XREF=gi:16754078 /DB_XREF=V002A04 /CLONE=V002A04 /TID=Os.8888.1 /CNT=6 /FEA=EST /TIER=ConsEnd /STK=0 /UG=Os.8888 /UG_TITLE=Transcribed sequences /REP_ORG=O. sativa	BM038457	AK241453 // Oryza sativa Japonica Group cDNA, clone: J065163N20, full insert sequence. // gb // 11 // ---
Os.9817.1.S1_at	2211.82	P	621.6	P	3.56	*	Os.9817.1	gb:AK102139.1 /DB_XREF=gi:32987348 /TID=Os.9817.1 /CNT=9 /FEA=FLmRNA /TIER=FL /STK=0 /UG=Os.9817 /UG_TITLE=(japonica cultivar-group) cDNA clone:J033085J19, full insert sequence /DEF=Oryza sativa (japonica cultivar-group) cDNA clone:J033085J19, full insert sequence. /FL=gb:AK063869.1 gb:AK102139.1 /REP_ORG=O. sativa	AK102139.1	LOC_Os04g28250.1 // cysteine proteinase inhibitor B, putative, expressed // tigr_pseudomol // 11 // ---
Os.8480.1.S1_at	699.04	P	196.6	P	3.56	*	Os.8480.1	gb:AK064110.1 /DB_XREF=gi:32974128 /TID=Os.8480.1 /CNT=4 /FEA=FLmRNA /TIER=FL /STK=0 /UG=Os.8480 /UG_TITLE=(japonica cultivar-group) cDNA clone:002-101-G07, full insert sequence /DEF=Oryza sativa (japonica cultivar-group) cDNA clone:002-101-G07, full insert sequence. /FL=gb:AK064110.1 /REP_ORG=O. sativa	AK064110.1	LOC_Os05g30700.1 // expressed protein // tigr_pseudomol // 11 // --- /// NM_001061883 // Oryza sativa (japonica cultivar-group) Os05g0369900 (Os05g0369900) mRNA, partial cds. // refseq // 10 // ---
Os.51863.1.S1_at	123.48	P	34.94	P	3.53	*	Os.51863.1	gb:AK064112.1 /DB_XREF=gi:32974130 /TID=Os.51863.1 /CNT=1 /FEA=FLmRNA /TIER=FL /STK=1 /UG=Os.51863 /UG_TITLE=(japonica cultivar-group) cDNA clone:002-101-H05, full insert sequence /DEF=Oryza sativa (japonica cultivar-group) cDNA clone:002-101-H05, full insert sequence. /FL=gb:AK064112.1 /REP_ORG=O. sativa	AK064112.1	BGIOSSBCE014845.1 // --- // bgi_ris // 0 // chr4:27644797-27647449(-) /// BGIOSSFCE015083.1 // --- // bgi_ris // 0 // chr4:27644797-27647449(-) /// LOC_Os04g47010.1 // expressed protein // tigr_pseudomol // 0 // chr4:27644990-27647491(-) /// NM_001060063 // Oryza sativa (japonica cultivar-group) Os04g0556900 (Os04g0556900) mRNA, complete cds. // refseq // 0 // chr4:27645021-27647491(-)
Os.27138.1.S1_at	77.75	P	22.06	A	3.52	*	Os.27138.1	gb:AK121279.1 /DB_XREF=gi:37990902 /TID=Os.27138.1 /CNT=5 /FEA=FLmRNA /TIER=FL /STK=1 /UG=Os.27138 /UG_TITLE=(japonica cultivar-group) putative mannitol transporter protein (OSJNBb0076H04.3), mRNA /DEF=Oryza sativa (japonica cultivar-group) cDNA clone:J023108G21, full insert sequence. /FL=gb:AK121279.1 /REP_ORG=O. sativa	AK121279.1	LOC_Os10g21590.1 // carbohydrate transporter/ sugar porter, putative, expressed // tigr_pseudomol // 11 // --- /// LOC_Os10g21590.2 // carbohydrate transporter/ sugar porter, putative, expressed // tigr_pseudomol // 11 // --- /// NM_001070964 // Oryza sativa (japonica cultivar-group) Os10g0360100 (Os10g0360100) mRNA, complete cds. // refseq // 11 // ---
Os.36139.1.S1_at	71.62	P	20.41	P	3.51	*	Os.36139.1	gb:AK064406.1 /DB_XREF=gi:32974424 /TID=Os.36139.1 /CNT=2 /FEA=FLmRNA /TIER=FL /STK=1 /UG=Os.36139 /UG_TITLE=(japonica cultivar-group) OJ9990_A01.6 (OJ9990_A01.6), mRNA /DEF=Oryza sativa (japonica cultivar-group) cDNA clone:002-108-H09, full insert sequence. /FL=gb:AK064406.1 /REP_ORG=O. sativa	AK064406.1	LOC_Os08g06600.1 // nuf2 family protein, expressed // tigr_pseudomol // 11 // --- /// NM_001067598 // Oryza sativa (japonica cultivar-group) Os08g0163100 (Os08g0163100) mRNA, complete cds. // refseq // 11 // ---
Os.4658.1.S1_x_at	300.53	P	85.94	A	3.5	*	Os.4658.1	gb:AK064141.1 /DB_XREF=gi:32974159 /TID=Os.4658.1 /CNT=1 /FEA=FLmRNA /TIER=FL /STK=1 /UG=Os.4658 /UG_TITLE=(japonica cultivar-group) cDNA clone:002-103-A11, full insert sequence /DEF=Oryza sativa (japonica cultivar-group) cDNA clone:002-103-A11, full insert sequence. /FL=gb:AK064141.1 /REP_ORG=O. sativa	AK064141.1	CT833340 // Oryza sativa (indica cultivar-group) cDNA clone:OSIGCEA002A21, full insert sequence. // gb // 10 // --- /// LOC_Os08g34270.1 // expressed protein // tigr_pseudomol // 10 // --- /// NM_001068443 // Oryza sativa (japonica cultivar-group) Os08g0441400 (Os08g0441400) mRNA, complete cds. // refseq // 10 // ---
Os.21893.3.A1_at	332.15	P	95.02	P	3.5	*	Os.21893.3	gb:AK099398.1 /DB_XREF=gi:32984607 /TID=Os.21893.3 /CNT=9 /FEA=FLmRNA /TIER=FL /STK=1 /UG=Os.21893 /UG_TITLE=(japonica cultivar-group) cDNA clone:J033132H20, full insert sequence /DEF=Oryza sativa (japonica cultivar-group) cDNA clone:J013000O13, full insert sequence. /FL=gb:AK099398.1 /REP_ORG=O. sativa	AK099398.1	AK099398 // Oryza sativa Japonica Group cDNA clone:J013000O13, full insert sequence. // gb // 9 // --- /// LOC_Os08g31980.1 // trehalose 6-phosphate synthase, putative, expressed // tigr_pseudomol // 10 // --- /// NM_001068340 // Oryza sativa (japonica cultivar-group) Os08g0414700 (Os08g0414700) mRNA, complete cds. // refseq // 9 // ---
Os.24787.1.S1_at	1120.19	P	320.14	P	3.5	*	Os.24787.1	gb:AK110658.1 /DB_XREF=gi:32995867 /TID=Os.24787.1 /CNT=5 /FEA=FLmRNA /TIER=FL /STK=1 /UG=Os.24787 /UG_TITLE=(japonica cultivar-group) cDNA clone:002-169-E11, full insert sequence /DEF=Oryza sativa (japonica cultivar-group) cDNA clone:002-169-E11, full insert sequence. /FL=gb:AK110658.1 /REP_ORG=O. sativa	AK110658.1	AK110658 // Oryza sativa Japonica Group cDNA clone:002-169-E11, full insert sequence. // gb // 0 // chr9:6245355-6248737(-) /// LOC_Os09g11250.1 // grpE protein homolog, mitochondrial precursor, putative, expressed // tigr_pseudomol // 0 // chr9:6245236-6248750(-) /// NM_001069311 // Oryza sativa (japonica cultivar-group) Os09g0284400 (Os09g0284400) mRNA, complete cds. // refseq // 0 // chr9:6245…
OsAffx.21847.1.S1_s_at	685.05	P	196.75	P	3.48	*	OsAffx.21847.1	tigr:9629.m06841 /TID=OsAffx.21847.1 /CNT=2 /FEA=mRNA /TIER=ConsEnd /STK=0 /NOTE=sequence(s) not in UniGene /DEF=expressed protein /REP_ORG=O. sativa	9629.m06841	AK240939 // Oryza sativa Japonica Group cDNA, clone: J065041P21, full insert sequence. // gb // 11 // --- /// LOC_Os01g68840.1 // expressed protein // tigr_pseudomol // 11 // ---
OsAffx.13014.1.S1_s_at	1420.12	P	407.95	P	3.48	*	OsAffx.13014.1	tigr:9631.m02446 /TID=OsAffx.13014.1 /CNT=1 /FEA=mRNA /TIER=ConsEnd /STK=0 /NOTE=sequence(s) not in UniGene /DEF=chaperonin, 10 kDa /REP_ORG=O. sativa	9631.m02446	AK241807 // Oryza sativa Japonica Group cDNA, clone: J065210A12, full insert sequence. // gb // 11 // --- /// LOC_Os03g25050.1 // chaperonin, putative, expressed // tigr_pseudomol // 11 // --- /// NM_001056712 // Oryza sativa (japonica cultivar-group) Os03g0366000 (Os03g0366000) mRNA, complete cds. // refseq // 11 // ---
Os.53362.1.S1_at	51.42	P	14.84	A	3.47	*	Os.53362.1	gb:AK100933.1 /DB_XREF=gi:32986142 /TID=Os.53362.1 /CNT=2 /FEA=FLmRNA /TIER=FL /STK=1 /UG=Os.53362 /UG_TITLE=(japonica cultivar-group) cDNA clone:002-148-G01, full insert sequence /DEF=Oryza sativa (japonica cultivar-group) cDNA clone:J023136C05, full insert sequence. /FL=gb:AK100933.1 gb:AK072263.1 /REP_ORG=O. sativa	AK100933.1	AK100933 // Oryza sativa Japonica Group cDNA clone:J023136C05, full insert sequence. // gb // 11 // --- /// LOC_Os05g39600.1 // ATCHX15, putative, expressed // tigr_pseudomol // 11 // ---
Os.53523.1.A1_at	486.5	P	140.94	P	3.45	*	Os.53523.1	gb:AK073092.1 /DB_XREF=gi:32983115 /TID=Os.53523.1 /CNT=2 /FEA=FLmRNA /TIER=FL /STK=1 /UG=Os.53523 /UG_TITLE=(japonica cultivar-group) cDNA clone:J033023H03, full insert sequence /DEF=Oryza sativa (japonica cultivar-group) cDNA clone:J033023H03, full insert sequence. /FL=gb:AK073092.1 /REP_ORG=O. sativa	AK073092.1	AK073092 // Oryza sativa Japonica Group cDNA clone:J033023H03, full insert sequence. // gb // 11 // --- /// LOC_Os02g47760.1 // ATPase family AAA domain-containing protein 3, putative, expressed // tigr_pseudomol // 11 // --- /// NM_001054406 // Oryza sativa (japonica cultivar-group) Os02g0706500 (Os02g0706500) mRNA, complete cds. // refseq // 11 // ---
Os.51933.1.S1_at	185.31	P	53.8	P	3.44	*	Os.51933.1	gb:AK064320.1 /DB_XREF=gi:32974338 /TID=Os.51933.1 /CNT=3 /FEA=FLmRNA /TIER=FL /STK=1 /UG=Os.51933 /UG_TITLE=(japonica cultivar-group) cDNA clone:002-107-D08, full insert sequence /DEF=Oryza sativa (japonica cultivar-group) cDNA clone:002-107-D08, full insert sequence. /FL=gb:AK064320.1 /REP_ORG=O. sativa	AK064320.1	AK064320 // Oryza sativa Japonica Group cDNA clone:002-107-D08, full insert sequence. // gb // 11 // --- /// LOC_Os11g07450.1 // zinc finger, C3HC4 type family protein, expressed // tigr_pseudomol // 11 // --- /// LOC_Os11g07450.2 // zinc finger, C3HC4 type family protein, expressed // tigr_pseudomol // 11 // ---
Os.46020.1.S1_at	79.97	P	23.34	A	3.43	*	Os.46020.1	gb:AK066991.1 /DB_XREF=gi:32977009 /TID=Os.46020.1 /CNT=9 /FEA=FLmRNA /TIER=FL /STK=0 /UG=Os.46020 /UG_TITLE=(japonica cultivar-group) cDNA clone:J013090M19, full insert sequence /DEF=Oryza sativa (japonica cultivar-group) cDNA clone:J013090M19, full insert sequence. /FL=gb:AK066991.1 /REP_ORG=O. sativa	AK066991.1	AK066991 // Oryza sativa Japonica Group cDNA clone:J013090M19, full insert sequence. // gb // 0 // chr12:886160-889817(-) /// AK120973 // Oryza sativa Japonica Group cDNA clone:J023041H23, full insert sequence. // gb // 0 // chr12:884090-889811(-) /// BGIOSSBCE033138.1 // --- // bgi_ris // 0 // chr12:884399-891274(-) /// LOC_Os11g02640.1 // expressed protein // tigr_pseudomol // 0 // chr12:883947…
Os.8895.1.S1_at	1590.54	P	464.4	P	3.42	*	Os.8895.1	gb:CF314189 /DB_XREF=gi:33685950 /DB_XREF=HD--02-J23.g1 /CLONE=HD--02-J23 /TID=Os.8895.1 /CNT=5 /FEA=EST /TIER=ConsEnd /STK=0 /UG=Os.8895 /UG_TITLE=Transcribed sequence with weak similarity to protein ref:NP_563961.1 (A.thaliana) chaperonin CPN10 (Arabidopsis thaliana) /REP_ORG=O. sativa	CF314189	AK241807 // Oryza sativa Japonica Group cDNA, clone: J065210A12, full insert sequence. // gb // 11 // --- /// LOC_Os03g25050.1 // chaperonin, putative, expressed // tigr_pseudomol // 11 // ---
OsAffx.28030.2.S1_x_at	53.25	P	15.67	P	3.4	*	OsAffx.28030.2	tigr:9634.m03932 /TID=OsAffx.28030.2 /CNT=1 /FEA=mRNA /TIER=ConsEnd /STK=0 /NOTE=sequence(s) not in UniGene /DEF=Nucleosome assembly protein (NAP), putative /REP_ORG=O. sativa	9634.m03932	BGIOSSFCE021105.1 // --- // bgi_ris // 11 // --- /// LOC_Os06g40920.1 // nucleosome assembly protein 1-like protein 2, putative // tigr_pseudomol // 11 // ---
Os.54293.1.S1_at	230.52	P	68.04	P	3.39	*	Os.54293.1	gb:AK103114.1 /DB_XREF=gi:32988323 /TID=Os.54293.1 /CNT=3 /FEA=FLmRNA /TIER=FL /STK=1 /UG=Os.54293 /UG_TITLE=(japonica cultivar-group) isolate 31162 putative mitochondrial carrier protein mRNA, partial cds /DEF=Oryza sativa (japonica cultivar-group) cDNA clone:J033119F13, full insert sequence. /FL=gb:AK103114.1 /REP_ORG=O. sativa	AK103114.1	AK103114 // Oryza sativa Japonica Group cDNA clone:J033119F13, full insert sequence. // gb // 11 // --- /// LOC_Os03g11510.1 // mitochondrial carrier YMR166C, putative, expressed // tigr_pseudomol // 11 // --- /// NM_001055901 // Oryza sativa (japonica cultivar-group) Os03g0213800 (Os03g0213800) mRNA, complete cds. // refseq // 11 // ---
Os.53325.1.S1_at	253.71	P	74.86	P	3.39	*	Os.53325.1	gb:AK071981.1 /DB_XREF=gi:32982004 /TID=Os.53325.1 /CNT=1 /FEA=FLmRNA /TIER=FL /STK=1 /UG=Os.53325 /UG_TITLE=(japonica cultivar-group) cDNA clone:J013089O19, full insert sequence /DEF=Oryza sativa (japonica cultivar-group) cDNA clone:J013089O19, full insert sequence. /FL=gb:AK071981.1 /REP_ORG=O. sativa	AK071981.1	AK071981 // Oryza sativa Japonica Group cDNA clone:J013089O19, full insert sequence. // gb // 11 // --- /// LOC_Os01g09384.1 // ankyrin-like protein, putative, expressed // tigr_pseudomol // 9 // --- /// NM_001048794 // Oryza sativa (japonica cultivar-group) Os01g0189100 (Os01g0189100) mRNA, complete cds. // refseq // 9 // ---
Os.51299.1.S1_at	231.84	P	68.52	P	3.38	*	Os.51299.1	gb:AK062470.1 /DB_XREF=gi:32972488 /TID=Os.51299.1 /CNT=1 /FEA=FLmRNA /TIER=FL /STK=1 /UG=Os.51299 /UG_TITLE=(japonica cultivar-group) cDNA clone:001-103-E07, full insert sequence /DEF=Oryza sativa (japonica cultivar-group) cDNA clone:001-103-E07, full insert sequence. /FL=gb:AK062470.1 /REP_ORG=O. sativa	AK062470.1	LOC_Os05g38880.1 // expressed protein // tigr_pseudomol // 11 // --- /// NM_001062314 // Oryza sativa (japonica cultivar-group) Os05g0464300 (Os05g0464300) mRNA, complete cds. // refseq // 11 // ---
Os.16068.3.S1_at	550.77	P	163.07	P	3.38	*	Os.16068.3	gb:AK064357.1 /DB_XREF=gi:32974375 /TID=Os.16068.3 /CNT=15 /FEA=FLmRNA /TIER=FL /STK=1 /UG=Os.16068 /UG_TITLE=(japonica cultivar-group) cDNA clone:002-155-B12, full insert sequence /DEF=Oryza sativa (japonica cultivar-group) cDNA clone:002-108-B05, full insert sequence. /FL=gb:AK064357.1 gb:AK102318.1 /REP_ORG=O. sativa	AK064357.1	AK064357 // Oryza sativa Japonica Group cDNA clone:002-108-B05, full insert sequence. // gb // 11 // --- /// LOC_Os02g47840.1 // ethylene response protein, putative, expressed // tigr_pseudomol // 11 // --- /// NM_001054414 // Oryza sativa (japonica cultivar-group) Os02g0707900 (Os02g0707900) mRNA, complete cds. // refseq // 11 // ---
Os.16879.1.S1_at	109.87	P	32.5	P	3.38	*	Os.16879.1	gb:BI811701 /DB_XREF=gi:16577606 /DB_XREF=A003B12 /CLONE=A003B12 /TID=Os.16879.1 /CNT=2 /FEA=EST /TIER=ConsEnd /STK=0 /UG=Os.16879 /UG_TITLE=Transcribed sequences /REP_ORG=O. sativa	BI811701	LOC_Os06g20820.1 // expressed protein // tigr_pseudomol // 0 // chr6:12013681-12014838(-) /// NM_001064023 // Oryza sativa (japonica cultivar-group) Os06g0313500 (Os06g0313500) mRNA, complete cds. // refseq // 0 // chr6:12013937-12020107(-)
Os.35024.1.S1_at	98.66	P	29.28	A	3.37	*	Os.35024.1	gb:AK069247.1 /DB_XREF=gi:32979271 /TID=Os.35024.1 /CNT=4 /FEA=FLmRNA /TIER=FL /STK=1 /UG=Os.35024 /UG_TITLE=(japonica cultivar-group) putative symbiosis-related protein (B1111E11.13), mRNA /DEF=Oryza sativa (japonica cultivar-group) cDNA clone:J023019B01, full insert sequence. /FL=gb:AK069247.1 /REP_ORG=O. sativa	AK069247.1	AK069247 // Oryza sativa Japonica Group cDNA clone:J023019B01, full insert sequence. // gb // 11 // --- /// LOC_Os01g31370.1 // glycosyltransferase, putative, expressed // tigr_pseudomol // 11 // --- /// NM_001049660 // Oryza sativa (japonica cultivar-group) Os01g0498300 (Os01g0498300) mRNA, complete cds. // refseq // 11 // ---
Os.53298.1.S1_at	24.28	P	7.2	A	3.37	*	Os.53298.1	gb:AK071871.1 /DB_XREF=gi:32981894 /TID=Os.53298.1 /CNT=2 /FEA=FLmRNA /TIER=FL /STK=1 /UG=Os.53298 /UG_TITLE=(japonica cultivar-group) cDNA clone:J023118N18, full insert sequence /DEF=Oryza sativa (japonica cultivar-group) cDNA clone:J023118N18, full insert sequence. /FL=gb:AK071871.1 /REP_ORG=O. sativa	AK071871.1	AK071871 // Oryza sativa Japonica Group cDNA clone:J023118N18, full insert sequence. // gb // 11 // --- /// BGIOSSFCE012503.1 // --- // bgi_ris // 9 // --- /// LOC_Os03g59660.1 // AP-1 complex subunit sigma-2, putative, expressed // tigr_pseudomol // 11 // --- /// NM_001058205 // Oryza sativa (japonica cultivar-group) Os03g0811300 (Os03g0811300) mRNA, complete cds. // refseq // 11 // ---
Os.52073.1.S1_at	191.71	P	56.83	P	3.37	*	Os.52073.1	gb:AK064663.1 /DB_XREF=gi:32974681 /TID=Os.52073.1 /CNT=1 /FEA=FLmRNA /TIER=FL /STK=1 /UG=Os.52073 /UG_TITLE=(japonica cultivar-group) cDNA clone:002-115-A10, full insert sequence /DEF=Oryza sativa (japonica cultivar-group) cDNA clone:002-115-A10, full insert sequence. /FL=gb:AK064663.1 /REP_ORG=O. sativa	AK064663.1	AK064663 // Oryza sativa Japonica Group cDNA clone:002-115-A10, full insert sequence. // gb // 11 // --- /// LOC_Os01g47600.1 // HMG1/2-like protein, putative, expressed // tigr_pseudomol // 11 // --- /// NM_001050334 // Oryza sativa (japonica cultivar-group) Os01g0666200 (Os01g0666200) mRNA, partial cds. // refseq // 11 // ---
OsAffx.23470.1.S1_at	33.47	P	9.95	A	3.36	*	OsAffx.23470.1	tigr:9629.m02999 /TID=OsAffx.23470.1 /CNT=1 /FEA=mRNA /TIER=ConsEnd /STK=0 /NOTE=sequence(s) not in UniGene /DEF=hypothetical protein /REP_ORG=O. sativa	9629.m02999	BGIOSSFCE001889.1 // --- // bgi_ris // 11 // --- /// LOC_Os01g32160.1 // hypothetical protein // tigr_pseudomol // 11 // ---
Os.10628.1.S1_at	415.26	P	123.75	P	3.36	*	Os.10628.1	gb:AK106464.1 /DB_XREF=gi:32991673 /TID=Os.10628.1 /CNT=14 /FEA=FLmRNA /TIER=FL /STK=1 /UG=Os.10628 /UG_TITLE=(japonica cultivar-group) isolate 29984 unknown mRNA /DEF=Oryza sativa (japonica cultivar-group) cDNA clone:002-103-H01, full insert sequence. /FL=gb:AK106464.1 /REP_ORG=O. sativa	AK106464.1	AK106464 // Oryza sativa Japonica Group cDNA clone:002-103-H01, full insert sequence. // gb // 11 // --- /// LOC_Os02g03730.1 // SWIb domain-containing protein, putative, expressed // tigr_pseudomol // 11 // --- /// NM_001052316 // Oryza sativa (japonica cultivar-group) Os02g0130000 (Os02g0130000) mRNA, complete cds. // refseq // 11 // ---
Os.13772.1.S1_at	773.68	P	230.47	P	3.36	*	Os.13772.1	gb:AK063093.1 /DB_XREF=gi:32973111 /TID=Os.13772.1 /CNT=4 /FEA=FLmRNA /TIER=FL /STK=1 /UG=Os.13772 /UG_TITLE=(japonica cultivar-group) cDNA clone:001-111-B04, full insert sequence /DEF=Oryza sativa (japonica cultivar-group) cDNA clone:001-111-B04, full insert sequence. /FL=gb:AK063093.1 /REP_ORG=O. sativa	AK063093.1	NM_001060188 // Oryza sativa (japonica cultivar-group) Os04g0581300 (Os04g0581300) mRNA, complete cds. // refseq // 9 // ---
Os.11800.1.S1_s_at	233.92	P	69.55	P	3.36	*	Os.11800.1	gb:AK108373.1 /DB_XREF=gi:32993582 /TID=Os.11800.1 /CNT=9 /FEA=FLmRNA /TIER=FL /STK=0 /UG=Os.11800 /UG_TITLE=(japonica cultivar-group) cDNA clone:002-142-D10, full insert sequence /DEF=Oryza sativa (japonica cultivar-group) cDNA clone:002-142-D10, full insert sequence. /FL=gb:AK108373.1 /REP_ORG=O. sativa	AK108373.1	AK108373 // Oryza sativa Japonica Group cDNA clone:002-142-D10, full insert sequence. // gb // 11 // --- /// BGIOSSBCE002930.1 // --- // bgi_ris // 10 // --- /// EU276057 // Oryza sativa Indica Group CM800 (cm800) mRNA, partial cds. // gb_htc // 10 // --- /// LOC_Os01g50100.1 // multidrug resistance protein 4, putative, expressed // tigr_pseudomol // 11 // --- /// NM_001050498 // Oryza sativa (ja…
Os.7566.1.S1_at	324.44	P	96.65	P	3.36	*	Os.7566.1	gb:AK059277.1 /DB_XREF=gi:32969295 /TID=Os.7566.1 /CNT=14 /FEA=FLmRNA /TIER=FL /STK=0 /UG=Os.7566 /UG_TITLE=(japonica cultivar-group) cDNA clone:J033024P08, full insert sequence /DEF=Oryza sativa (japonica cultivar-group) cDNA clone:001-025-C07, full insert sequence. /FL=gb:AK059277.1 gb:AK099331.1 /REP_ORG=O. sativa	AK059277.1	LOC_Os04g53950.1 // glycosyl hydrolases family 16 protein, expressed // tigr_pseudomol // 11 // --- /// LOC_Os04g53950.2 // glycosyl hydrolases family 16 protein, expressed // tigr_pseudomol // 11 // --- /// LOC_Os04g53950.3 // glycosyl hydrolases family 16 protein, expressed // tigr_pseudomol // 11 // ---
Os.6150.1.S1_s_at	4811.91	P	1432.3	P	3.36	*	Os.6150.1	gb:CF322516 /DB_XREF=gi:33793271 /DB_XREF=HDN--01-E15.g1 /CLONE=HDN--01-E15 /TID=Os.6150.1 /CNT=22 /FEA=EST /TIER=ConsEnd /STK=0 /UG=Os.6150 /UG_TITLE=Transcribed sequence with weak similarity to protein ref:NP_564756.1 (A.thaliana) expressed protein (Arabidopsis thaliana) /REP_ORG=O. sativa	CF322516	LOC_Os03g29240.1 // PDI-like protein, putative, expressed // tigr_pseudomol // 11 // ---
Os.25497.1.S1_at	2220.39	P	661.11	P	3.36	*	Os.25497.1	gb:CA765994 /DB_XREF=gi:27547970 /DB_XREF=AF53-Rpf_09_L06_T7_029.ab1 /CLONE=C0003342 /TID=Os.25497.1 /CNT=1 /FEA=EST /TIER=ConsEnd /STK=1 /UG=Os.25497 /UG_TITLE=Transcribed sequence /REP_ORG=O. sativa	CA765994	AB027421 // Oryza sativa mRNA for class III chitinase homologue (OsChib3H-b), complete cds, clone:C60416. // gb // 0 // chr11:28164619-28166036(-) /// AB027422 // Oryza sativa mRNA for class III chitinase homologue (OsChib3H-b), complete cds, clone:C62515. // gb // 0 // chr11:28165030-28166026(-) /// AK067962 // Oryza sativa Japonica Group cDNA clone:J013123G23, full insert sequence. // gb // 0 /…
Os.8732.1.S1_at	483.69	P	144.17	P	3.35	*	Os.8732.1	gb:AK100497.1 /DB_XREF=gi:32985706 /TID=Os.8732.1 /CNT=7 /FEA=FLmRNA /TIER=FL /STK=2 /UG=Os.8732 /UG_TITLE=(japonica cultivar-group) cDNA clone:J023099D19, full insert sequence /DEF=Oryza sativa (japonica cultivar-group) cDNA clone:J023099D19, full insert sequence. /FL=gb:AK100497.1 /REP_ORG=O. sativa	AK100497.1	LOC_Os02g53340.1 // cyclic nucleotide-gated ion channel 19, putative, expressed // tigr_pseudomol // 11 // --- /// LOC_Os02g53340.2 // cyclic nucleotide-gated ion channel 19, putative, expressed // tigr_pseudomol // 11 // --- /// NM_001054803 // Oryza sativa (japonica cultivar-group) Os02g0773400 (Os02g0773400) mRNA, complete cds. // refseq // 11 // ---
Os.52295.1.S1_at	137.6	P	41.22	P	3.34	*	Os.52295.1	gb:AK066169.1 /DB_XREF=gi:32976187 /TID=Os.52295.1 /CNT=1 /FEA=FLmRNA /TIER=FL /STK=1 /UG=Os.52295 /UG_TITLE=(japonica cultivar-group) cDNA clone:J013052P20, full insert sequence /DEF=Oryza sativa (japonica cultivar-group) cDNA clone:J013052P20, full insert sequence. /FL=gb:AK066169.1 /REP_ORG=O. sativa	AK066169.1	AK066169 // Oryza sativa Japonica Group cDNA clone:J013052P20, full insert sequence. // gb // 11 // --- /// LOC_Os04g44770.1 // expressed protein // tigr_pseudomol // 11 // --- /// NM_001059920 // Oryza sativa (japonica cultivar-group) Os04g0530000 (Os04g0530000) mRNA, complete cds. // refseq // 11 // ---
Os.32521.2.S1_at	17.59	P	5.28	A	3.33	*	Os.32521.2	gb:AK064580.1 /DB_XREF=gi:32974598 /TID=Os.32521.2 /CNT=1 /FEA=FLmRNA /TIER=FL /STK=1 /UG=Os.32521 /UG_TITLE=(japonica cultivar-group) hypothetical protein~similar to Arabidopsis thaliana chromosome 5 , At5g19390 (P0047B07.33), mRNA /DEF=Oryza sativa (japonica cultivar-group) cDNA clone:002-112-F01, full insert sequence. /FL=gb:AK064580.1 /REP_ORG=O. sativa	AK064580.1	AK064580 // Oryza sativa Japonica Group cDNA clone:002-112-F01, full insert sequence. // gb // 11 // --- /// LOC_Os07g46450.3 // rho GTPase activator, putative, expressed // tigr_pseudomol // 9 // ---
Os.7362.1.S1_at	627.49	P	188.84	P	3.32	*	Os.7362.1	gb:AK073876.1 /DB_XREF=gi:32983899 /TID=Os.7362.1 /CNT=25 /FEA=FLmRNA /TIER=FL /STK=0 /UG=Os.7362 /UG_TITLE=(japonica cultivar-group) cDNA clone:001-200-F06, full insert sequence /DEF=Oryza sativa (japonica cultivar-group) cDNA clone:J033072L16, full insert sequence. /FL=gb:AK105645.1 gb:AK073876.1 /REP_ORG=O. sativa	AK073876.1	AK073876 // Oryza sativa Japonica Group cDNA clone:J033072L16, full insert sequence. // gb // 11 // --- /// LOC_Os07g48550.1 // NAC domain-containing protein 21/22, putative, expressed // tigr_pseudomol // 11 // --- /// NM_001067206 // Oryza sativa (japonica cultivar-group) Os07g0684800 (Os07g0684800) mRNA, complete cds. // refseq // 11 // ---
Os.7402.1.S1_at	90.1	P	27.14	P	3.32	*	Os.7402.1	gb:AK102960.1 /DB_XREF=gi:32988169 /TID=Os.7402.1 /CNT=9 /FEA=FLmRNA /TIER=FL /STK=0 /UG=Os.7402 /UG_TITLE=(japonica cultivar-group) cDNA clone:J033115H20, full insert sequence /DEF=Oryza sativa (japonica cultivar-group) cDNA clone:J033115H20, full insert sequence. /FL=gb:AK102960.1 /REP_ORG=O. sativa	AK102960.1	AK102960 // Oryza sativa Japonica Group cDNA clone:J033115H20, full insert sequence. // gb // 9 // --- /// LOC_Os05g08010.1 // F-box domain containing protein, expressed // tigr_pseudomol // 11 // --- /// NM_001061315 // Oryza sativa (japonica cultivar-group) Os05g0172500 (Os05g0172500) mRNA, complete cds. // refseq // 9 // ---
Os.8907.1.S1_at	284.97	P	86.16	P	3.31	*	Os.8907.1	gb:AK102132.1 /DB_XREF=gi:32987341 /TID=Os.8907.1 /CNT=9 /FEA=FLmRNA /TIER=FL /STK=1 /UG=Os.8907 /UG_TITLE=(japonica cultivar-group) putative exodeoxyribonuclease (P0691E06.27), mRNA /DEF=Oryza sativa (japonica cultivar-group) cDNA clone:J033085E02, full insert sequence. /FL=gb:AK102132.1 /REP_ORG=O. sativa	AK102132.1	AK102132 // Oryza sativa Japonica Group cDNA clone:J033085E02, full insert sequence. // gb // 11 // --- /// LOC_Os01g58690.1 // apurinic endonuclease-redox protein, putative, expressed // tigr_pseudomol // 11 // --- /// LOC_Os01g58690.2 // apurinic endonuclease-redox protein, putative, expressed // tigr_pseudomol // 11 // --- /// LOC_Os01g58690.3 // apurinic endonuclease-redox protein, putative, …
Os.36597.1.S1_x_at	443.9	P	134.22	P	3.31	*	Os.36597.1	gb:AK063058.1 /DB_XREF=gi:32973076 /TID=Os.36597.1 /CNT=4 /FEA=FLmRNA /TIER=FL /STK=1 /UG=Os.36597 /UG_TITLE=(japonica cultivar-group) P0024G09.23 (P0024G09.23), mRNA /DEF=Oryza sativa (japonica cultivar-group) cDNA clone:001-110-F06, full insert sequence. /FL=gb:AK063058.1 /REP_ORG=O. sativa	AK063058.1	LOC_Os01g05140.1 // expressed protein // tigr_pseudomol // 11 // --- /// NM_001048541 // Oryza sativa (japonica cultivar-group) Os01g0144700 (Os01g0144700) mRNA, complete cds. // refseq // 11 // ---
Os.51637.1.S1_x_at	1339.74	P	406.17	P	3.3	*	Os.51637.1	gb:AK063242.1 /DB_XREF=gi:32973260 /TID=Os.51637.1 /CNT=1 /FEA=FLmRNA /TIER=FL /STK=1 /UG=Os.51637 /UG_TITLE=(japonica cultivar-group) cDNA clone:001-112-G05, full insert sequence /DEF=Oryza sativa (japonica cultivar-group) cDNA clone:001-112-G05, full insert sequence. /FL=gb:AK063242.1 /REP_ORG=O. sativa	AK063242.1	AK067469 // Oryza sativa Japonica Group cDNA clone:J013105E17, full insert sequence. // gb // 11 // --- /// LOC_Os01g29804.1 // expressed protein // tigr_pseudomol // 11 // --- /// NM_001049651 // Oryza sativa (japonica cultivar-group) Os01g0392600 (Os01g0392600) mRNA, complete cds. // refseq // 11 // ---
Os.46304.1.S1_a_at	2043.73	P	620.05	P	3.3	*	Os.46304.1	gb:CB668496 /DB_XREF=gi:29672221 /DB_XREF=OSJNEd16G01.r /CLONE=OSJNEd16G01 /TID=Os.46304.1 /CNT=2 /FEA=EST /TIER=ConsEnd /STK=1 /UG=Os.46304 /UG_TITLE=Transcribed sequences /REP_ORG=O. sativa	CB668496	CT836224 // Oryza sativa (indica cultivar-group) cDNA clone:OSIGCPI002O08, full insert sequence. // gb // 11 // --- /// LOC_Os06g45090.1 // expressed protein // tigr_pseudomol // 11 // --- /// LOC_Os06g45090.2 // expressed protein // tigr_pseudomol // 11 // ---
Os.55720.1.S1_at	103.66	P	31.61	A	3.28	*	Os.55720.1	gb:AK108652.1 /DB_XREF=gi:32993861 /TID=Os.55720.1 /CNT=1 /FEA=FLmRNA /TIER=FL /STK=1 /UG=Os.55720 /UG_TITLE=(japonica cultivar-group) cDNA clone:002-148-C10, full insert sequence /DEF=Oryza sativa (japonica cultivar-group) cDNA clone:002-148-C10, full insert sequence. /FL=gb:AK108652.1 /REP_ORG=O. sativa	AK108652.1	LOC_Os04g56690.1 // OsSAUR23 - Auxin-responsive SAUR gene family member, expressed // tigr_pseudomol // 11 // --- /// NM_001060691 // Oryza sativa (japonica cultivar-group) Os04g0662400 (Os04g0662400) mRNA, complete cds. // refseq // 11 // ---
Os.33271.1.S1_a_at	588.4	P	179.21	P	3.28	*	Os.33271.1	gb:AK060393.1 /DB_XREF=gi:32970411 /TID=Os.33271.1 /CNT=6 /FEA=FLmRNA /TIER=FL /STK=2 /UG=Os.33271 /UG_TITLE=(japonica cultivar-group) P0498E12.9 (P0498E12.9), mRNA /DEF=Oryza sativa (japonica cultivar-group) cDNA clone:001-010-A11, full insert sequence. /FL=gb:AK101134.1 gb:AK060393.1 /REP_ORG=O. sativa	AK060393.1	AK060393 // Oryza sativa Japonica Group cDNA clone:001-010-A11, full insert sequence. // gb // 11 // --- /// BGIOSSFCE025063.1 // --- // bgi_ris // 11 // --- /// LOC_Os08g06200.1 // stomatin-like protein 2, putative, expressed // tigr_pseudomol // 11 // --- /// NM_001067571 // Oryza sativa (japonica cultivar-group) Os08g0158500 (Os08g0158500) mRNA, complete cds. // refseq // 11 // ---
Os.13649.1.S1_at	586.42	P	178.78	P	3.28	*	Os.13649.1	gb:AK102783.1 /DB_XREF=gi:32987992 /TID=Os.13649.1 /CNT=7 /FEA=FLmRNA /TIER=FL /STK=1 /UG=Os.13649 /UG_TITLE=(japonica cultivar-group) cDNA clone:J033107K13, full insert sequence /DEF=Oryza sativa (japonica cultivar-group) cDNA clone:J033107K13, full insert sequence. /FL=gb:AK102783.1 /REP_ORG=O. sativa	AK102783.1	AK102783 // Oryza sativa Japonica Group cDNA clone:J033107K13, full insert sequence. // gb // 11 // --- /// CT830888 // Oryza sativa (indica cultivar-group) cDNA clone:OSIGCRA104H05, full insert sequence. // gb // 10 // --- /// LOC_Os02g03560.1 // expressed protein // tigr_pseudomol // 11 // --- /// LOC_Os02g03560.2 // expressed protein // tigr_pseudomol // 11 // --- /// NM_001052300 // Oryza sat…
Os.32890.1.S1_at	294.04	P	89.92	P	3.27	*	Os.32890.1	gb:AK102505.1 /DB_XREF=gi:32987714 /TID=Os.32890.1 /CNT=5 /FEA=FLmRNA /TIER=FL /STK=3 /UG=Os.32890 /UG_TITLE=(japonica cultivar-group) cDNA clone:J033095E15, full insert sequence /DEF=Oryza sativa (japonica cultivar-group) cDNA clone:J033095E15, full insert sequence. /FL=gb:AK102505.1 /REP_ORG=O. sativa	AK102505.1	LOC_Os11g47600.1 // xylanase inhibitor protein 1 precursor, putative, expressed // tigr_pseudomol // 11 // --- /// NM_001075062 // Oryza sativa (japonica cultivar-group) Os11g0702100 (Os11g0702100) mRNA, complete cds. // refseq // 11 // ---
Os.50342.1.S1_at	210.25	P	64.28	P	3.27	*	Os.50342.1	gb:AK120799.1 /DB_XREF=gi:37990422 /TID=Os.50342.1 /CNT=1 /FEA=FLmRNA /TIER=FL /STK=1 /UG=Os.50342 /UG_TITLE=(japonica cultivar-group) cDNA clone:J023012H18, full insert sequence /DEF=Oryza sativa (japonica cultivar-group) cDNA clone:J023012H18, full insert sequence. /FL=gb:AK120799.1 /REP_ORG=O. sativa	AK120799.1	AK120799 // Oryza sativa Japonica Group cDNA clone:J023012H18, full insert sequence. // gb // 11 // --- /// LOC_Os04g52780.1 // leucine-rich repeat receptor protein kinase EXS precursor, putative, expressed // tigr_pseudomol // 11 // --- /// NM_001060429 // Oryza sativa (japonica cultivar-group) Os04g0618700 (Os04g0618700) mRNA, complete cds. // refseq // 11 // ---
Os.33271.2.S1_x_at	711.08	P	217.51	P	3.27	*	Os.33271.2	gb:NM_189049.1 /DB_XREF=gi:34905181 /GEN=P0498E12.9 /TID=Os.33271.2 /CNT=1 /FEA=mRNA /TIER=ConsEnd /STK=0 /UG=Os.33271 /UG_TITLE=(japonica cultivar-group) P0498E12.9 (P0498E12.9), mRNA /DEF=Oryza sativa (japonica cultivar-group) P0498E12.9 (P0498E12.9), mRNA. /REP_ORG=O. sativa	NM_189049.1	AK060393 // Oryza sativa Japonica Group cDNA clone:001-010-A11, full insert sequence. // gb // 11 // --- /// BGIOSSFCE025063.1 // --- // bgi_ris // 11 // --- /// LOC_Os08g06200.1 // stomatin-like protein 2, putative, expressed // tigr_pseudomol // 11 // --- /// NM_001067571 // Oryza sativa (japonica cultivar-group) Os08g0158500 (Os08g0158500) mRNA, complete cds. // refseq // 11 // ---
OsAffx.5232.1.S1_at	94.99	P	29.12	A	3.26	*	OsAffx.5232.1	tigr:9635.m00585 /TID=OsAffx.5232.1 /CNT=1 /FEA=mRNA /TIER=ConsEnd /STK=0 /NOTE=sequence(s) not in UniGene /DEF=expressed protein /REP_ORG=O. sativa	9635.m00585	BGIOSSFCE022231.1 // --- // bgi_ris // 11 // --- /// LOC_Os07g06460.1 // expressed protein // tigr_pseudomol // 11 // --- /// NM_001065463 // Oryza sativa (japonica cultivar-group) Os07g0158400 (Os07g0158400) mRNA, complete cds. // refseq // 11 // ---
Os.6999.1.S1_at	157.69	P	48.58	P	3.25	*	Os.6999.1	gb:AK073246.1 /DB_XREF=gi:32983269 /TID=Os.6999.1 /CNT=4 /FEA=FLmRNA /TIER=FL /STK=1 /UG=Os.6999 /UG_TITLE=(japonica cultivar-group) cDNA clone:J033005A18, full insert sequence /DEF=Oryza sativa (japonica cultivar-group) cDNA clone:J033005A18, full insert sequence. /FL=gb:AK073246.1 gb:AK066192.1 /REP_ORG=O. sativa	AK073246.1	AK073246 // Oryza sativa Japonica Group cDNA clone:J033005A18, full insert sequence. // gb // 11 // --- /// LOC_Os01g19490.1 // tetratricopeptide-like helical, putative, expressed // tigr_pseudomol // 11 // --- /// NM_001049355 // Oryza sativa (japonica cultivar-group) Os01g0301000 (Os01g0301000) mRNA, complete cds. // refseq // 11 // ---
OsAffx.24612.1.S1_at	1158.28	P	357.09	P	3.24	*	OsAffx.24612.1	tigr:9630.m03570 /TID=OsAffx.24612.1 /CNT=3 /FEA=mRNA /TIER=ConsEnd /STK=0 /NOTE=sequence(s) not in UniGene /DEF=expressed protein /REP_ORG=O. sativa	9630.m03570	AK243499 // Oryza sativa Japonica Group cDNA, clone: J100074H07, full insert sequence. // gb // 11 // --- /// LOC_Os02g37300.1 // ATFP4, putative, expressed // tigr_pseudomol // 11 // ---
Os.51663.1.S1_at	75.7	P	23.41	A	3.23	*	Os.51663.1	gb:AK063313.1 /DB_XREF=gi:32973331 /TID=Os.51663.1 /CNT=1 /FEA=FLmRNA /TIER=FL /STK=1 /UG=Os.51663 /UG_TITLE=(japonica cultivar-group) cDNA clone:001-113-G05, full insert sequence /DEF=Oryza sativa (japonica cultivar-group) cDNA clone:001-113-G05, full insert sequence. /FL=gb:AK063313.1 /REP_ORG=O. sativa	AK063313.1	LOC_Os04g50760.1 // IBR domain containing protein, expressed // tigr_pseudomol // 11 // --- /// NM_001060260 // Oryza sativa (japonica cultivar-group) Os04g0594000 (Os04g0594000) mRNA, partial cds. // refseq // 11 // ---
OsAffx.6398.1.S1_at	17.12	P	5.3	A	3.23	*	OsAffx.6398.1	tigr:9637.m02226 /TID=OsAffx.6398.1 /CNT=1 /FEA=mRNA /TIER=ConsEnd /STK=0 /NOTE=sequence(s) not in UniGene /DEF=hypothetical protein /REP_ORG=O. sativa	9637.m02226	LOC_Os09g25700.1 // cell surface glycoprotein 1 precursor, putative // tigr_pseudomol // 11 // --- /// NM_001069755 // Oryza sativa (japonica cultivar-group) Os09g0425300 (Os09g0425300) mRNA, complete cds. // refseq // 11 // ---
Os.25806.1.S1_s_at	612.03	P	189.52	P	3.23	*	Os.25806.1	gb:AK108336.1 /DB_XREF=gi:32993545 /TID=Os.25806.1 /CNT=4 /FEA=FLmRNA /TIER=FL /STK=2 /UG=Os.25806 /UG_TITLE=(japonica cultivar-group) cDNA clone:002-142-A06, full insert sequence /DEF=Oryza sativa (japonica cultivar-group) cDNA clone:002-142-A06, full insert sequence. /FL=gb:AK108336.1 /REP_ORG=O. sativa	AK108336.1	LOC_Os02g55134.1 // cytochrome c oxidase copper chaperone, putative, expressed // tigr_pseudomol // 11 // --- /// NM_001054913 // Oryza sativa (japonica cultivar-group) Os02g0794600 (Os02g0794600) mRNA, complete cds. // refseq // 11 // ---
Os.9859.1.S1_at	183.7	P	56.88	P	3.23	*	Os.9859.1	gb:AK102191.1 /DB_XREF=gi:32987400 /TID=Os.9859.1 /CNT=6 /FEA=FLmRNA /TIER=FL /STK=1 /UG=Os.9859 /UG_TITLE=(japonica cultivar-group) OSJNBa0089K24.28 (OSJNBa0089K24.28), mRNA /DEF=Oryza sativa (japonica cultivar-group) cDNA clone:J033087A12, full insert sequence. /FL=gb:AK102191.1 /REP_ORG=O. sativa	AK102191.1	AK102191 // Oryza sativa Japonica Group cDNA clone:J033087A12, full insert sequence. // gb // 11 // --- /// LOC_Os01g08000.1 // palmitoyltransferase akr1, putative, expressed // tigr_pseudomol // 11 // --- /// LOC_Os01g08000.2 // palmitoyltransferase akr1, putative, expressed // tigr_pseudomol // 11 // --- /// NM_001048707 // Oryza sativa (japonica cultivar-group) Os01g0175400 (Os01g0175400) mRNA…
Os.25754.1.A1_at	274.49	P	85.29	P	3.22	*	Os.25754.1	gb:AK101445.1 /DB_XREF=gi:32986654 /TID=Os.25754.1 /CNT=2 /FEA=FLmRNA /TIER=FL /STK=1 /UG=Os.25754 /UG_TITLE=(japonica cultivar-group) P0489A05.27 (P0489A05.27), mRNA /DEF=Oryza sativa (japonica cultivar-group) cDNA clone:J033039I17, full insert sequence. /FL=gb:AK101445.1 /REP_ORG=O. sativa	AK101445.1	NM_001048788 // Oryza sativa (japonica cultivar-group) Os01g0187700 (Os01g0187700) mRNA, complete cds. // refseq // 11 // ---
Os.2321.1.S1_at	403.68	P	125.84	P	3.21	*	Os.2321.1	gb:AF141879.1 /DB_XREF=gi:5499731 /GEN=RGLP2 /TID=Os.2321.1 /CNT=5 /FEA=FLmRNA /TIER=FL /STK=1 /UG=Os.2321 /DEF=Oryza sativa germin-like protein 2 precursor (RGLP2) mRNA, complete cds. /PROD=germin-like protein 2 precursor /FL=gb:AF141879.1 /REP_ORG=O. sativa	AF141879.1	AF141879 // Oryza sativa germin-like protein 2 precursor (RGLP2) mRNA, complete cds. // gb // 11 // --- /// LOC_Os08g09060.1 // germin-like protein subfamily 1 member 11 precursor, putative, expressed // tigr_pseudomol // 10 // --- /// NM_001067698 // Oryza sativa (japonica cultivar-group) Os08g0189900 (Os08g0189900) mRNA, complete cds. // refseq // 10 // ---
Os.9590.1.S1_at	503.57	P	156.88	P	3.21	*	Os.9590.1	gb:AK106653.1 /DB_XREF=gi:32991862 /TID=Os.9590.1 /CNT=5 /FEA=FLmRNA /TIER=FL /STK=0 /UG=Os.9590 /UG_TITLE=(japonica cultivar-group) cDNA clone:002-113-G02, full insert sequence /DEF=Oryza sativa (japonica cultivar-group) cDNA clone:002-113-G02, full insert sequence. /FL=gb:AK106653.1 /REP_ORG=O. sativa	AK106653.1	LOC_Os12g31810.1 // cyclin-A2, putative, expressed // tigr_pseudomol // 11 // --- /// NM_001073360 // Oryza sativa (japonica cultivar-group) Os12g0502300 (Os12g0502300) mRNA, complete cds. // refseq // 11 // ---
Os.50208.1.S1_at	357.61	P	111.49	P	3.21	*	Os.50208.1	gb:AK120111.1 /DB_XREF=gi:37989734 /TID=Os.50208.1 /CNT=2 /FEA=FLmRNA /TIER=FL /STK=0 /UG=Os.50208 /UG_TITLE=(japonica cultivar-group) cDNA clone:J013024I20, full insert sequence /DEF=Oryza sativa (japonica cultivar-group) cDNA clone:J013024I20, full insert sequence. /FL=gb:AK120111.1 /REP_ORG=O. sativa	AK120111.1	CT831932 // Oryza sativa (indica cultivar-group) cDNA clone:OSIGCRA103L15, full insert sequence. // gb // 11 // --- /// CT834220 // Oryza sativa (indica cultivar-group) cDNA clone:OSIGCRA117K19, full insert sequence. // gb // 11 // --- /// LOC_Os03g14890.1 // expressed protein // tigr_pseudomol // 9 // --- /// LOC_Os03g14890.2 // expressed protein // tigr_pseudomol // 9 // ---
Os.21318.1.S1_at	5965.14	P	1861.64	P	3.2	*	Os.21318.1	gb:AK069316.1 /DB_XREF=gi:32979340 /TID=Os.21318.1 /CNT=23 /FEA=FLmRNA /TIER=FL+Stack /STK=10 /UG=Os.21318 /UG_TITLE=(japonica cultivar-group) cDNA clone:001-046-F09, full insert sequence /DEF=Oryza sativa (japonica cultivar-group) cDNA clone:J023013C22, full insert sequence. /FL=gb:AK069316.1 gb:AK104904.1 /REP_ORG=O. sativa	AK069316.1	AK069316 // Oryza sativa Japonica Group cDNA clone:J023013C22, full insert sequence. // gb // 11 // --- /// LOC_Os06g04510.1 // enolase 1, putative, expressed // tigr_pseudomol // 11 // --- /// NM_001063262 // Oryza sativa (japonica cultivar-group) Os06g0136600 (Os06g0136600) mRNA, complete cds. // refseq // 11 // ---
Os.22773.1.S1_at	318.24	P	99.49	P	3.2	*	Os.22773.1	gb:AK070127.1 /DB_XREF=gi:32980151 /TID=Os.22773.1 /CNT=11 /FEA=FLmRNA /TIER=FL /STK=1 /UG=Os.22773 /UG_TITLE=(japonica cultivar-group) cDNA clone:J023045O03, full insert sequence /DEF=Oryza sativa (japonica cultivar-group) cDNA clone:J023045O03, full insert sequence. /FL=gb:AK070127.1 /REP_ORG=O. sativa	AK070127.1	AK070127 // Oryza sativa Japonica Group cDNA clone:J023045O03, full insert sequence. // gb // 11 // --- /// LOC_Os05g46290.1 // chaperonin CPN60-2, mitochondrial precursor, putative, expressed // tigr_pseudomol // 11 // --- /// NM_001062716 // Oryza sativa (japonica cultivar-group) Os05g0540300 (Os05g0540300) mRNA, complete cds. // refseq // 11 // ---
Os.18038.1.S1_at	75.44	P	23.57	P	3.2	*	Os.18038.1	gb:AK064056.1 /DB_XREF=gi:32974074 /TID=Os.18038.1 /CNT=4 /FEA=FLmRNA /TIER=FL /STK=1 /UG=Os.18038 /UG_TITLE=(japonica cultivar-group) Unknown protein (OJ1123F12.10), mRNA /DEF=Oryza sativa (japonica cultivar-group) cDNA clone:001-125-F05, full insert sequence. /FL=gb:AK121785.1 gb:AK064056.1 /REP_ORG=O. sativa	AK064056.1	LOC_Os03g06840.1 // GRF zinc finger family protein, expressed // tigr_pseudomol // 11 // --- /// NM_001055596 // Oryza sativa (japonica cultivar-group) Os03g0164200 (Os03g0164200) mRNA, complete cds. // refseq // 11 // ---
Os.53603.1.S1_at	214.31	P	67.06	P	3.2	*	Os.53603.1	gb:AK073528.1 /DB_XREF=gi:32983551 /TID=Os.53603.1 /CNT=2 /FEA=FLmRNA /TIER=FL /STK=1 /UG=Os.53603 /UG_TITLE=(japonica cultivar-group) cDNA clone:J033044P17, full insert sequence /DEF=Oryza sativa (japonica cultivar-group) cDNA clone:J033044P17, full insert sequence. /FL=gb:AK073528.1 /REP_ORG=O. sativa	AK073528.1	LOC_Os12g42700.1 // expressed protein // tigr_pseudomol // 11 // --- /// NM_001073836 // Oryza sativa (japonica cultivar-group) Os12g0621700 (Os12g0621700) mRNA, complete cds. // refseq // 11 // ---
OsAffx.16940.2.S1_s_at	11.04	P	3.46	A	3.19	*	OsAffx.16940.2	tigr:9630.m02596 /TID=OsAffx.16940.2 /CNT=1 /FEA=mRNA /TIER=ConsEnd /STK=0 /NOTE=sequence(s) not in UniGene /DEF=hypothetical protein /REP_ORG=O. sativa	9630.m02596	BGIOSSBCE025446.1 // --- // bgi_ris // 11 // --- /// LOC_Os02g27370.1 // hypothetical protein // tigr_pseudomol // 11 // --- /// LOC_Os08g10800.1 // hypothetical protein // tigr_pseudomol // 11 // --- /// Os02g0473601 // --- // rapdb // 11 // --- /// Os08g0210000 // --- // rapdb // 11 // ---
Os.27482.1.A1_at	316.33	P	99.03	P	3.19	*	Os.27482.1	gb:AK110584.1 /DB_XREF=gi:32995793 /TID=Os.27482.1 /CNT=4 /FEA=FLmRNA /TIER=FL /STK=2 /UG=Os.27482 /UG_TITLE=(japonica cultivar-group) cDNA clone:002-168-E12, full insert sequence /DEF=Oryza sativa (japonica cultivar-group) cDNA clone:002-168-E12, full insert sequence. /FL=gb:AK110584.1 /REP_ORG=O. sativa	AK110584.1	LOC_Os05g44300.1 // plant-specific domain TIGR01615 family protein, expressed // tigr_pseudomol // 11 // --- /// NM_001062597 // Oryza sativa (japonica cultivar-group) Os05g0519300 (Os05g0519300) mRNA, complete cds. // refseq // 11 // ---
Os.31679.1.S1_at	89.08	P	27.92	P	3.19	*	Os.31679.1	gb:AK106929.1 /DB_XREF=gi:32992138 /TID=Os.31679.1 /CNT=3 /FEA=FLmRNA /TIER=FL /STK=1 /UG=Os.31679 /UG_TITLE=(japonica cultivar-group) hypothetical protein~similar to Arabidopsis thaliana chromosome 3, At3g60400 (P0492E07.21), mRNA /DEF=Oryza sativa (japonica cultivar-group) cDNA clone:002-119-C01, full insert sequence. /FL=gb:AK106929.1 /REP_ORG=O. sativa	AK106929.1	LOC_Os07g22670.1 // mTERF family protein, expressed // tigr_pseudomol // 11 // --- /// NM_001065976 // Oryza sativa (japonica cultivar-group) Os07g0409400 (Os07g0409400) mRNA, complete cds. // refseq // 11 // ---
Os.57167.1.S1_x_at	108.7	P	34.16	P	3.18	*	Os.57167.1	gb:AK111062.1 /DB_XREF=gi:32996271 /TID=Os.57167.1 /CNT=1 /FEA=FLmRNA /TIER=FL /STK=1 /UG=Os.57167 /UG_TITLE=(japonica cultivar-group) cDNA clone:002-175-D09, full insert sequence /DEF=Oryza sativa (japonica cultivar-group) cDNA clone:002-175-D09, full insert sequence. /FL=gb:AK111062.1 /REP_ORG=O. sativa	AK111062.1	NM_001073233 // Oryza sativa (japonica cultivar-group) Os12g0442700 (Os12g0442700) mRNA, partial cds. // refseq // 11 // ---
Os.10636.2.A1_x_at	349.07	P	109.86	P	3.18	*	Os.10636.2	gb:NM_185608.1 /DB_XREF=gi:34898301 /GEN=P0702F05.31 /TID=Os.10636.2 /CNT=1 /FEA=mRNA /TIER=ConsEnd /STK=0 /UG=Os.10636 /UG_TITLE=(japonica cultivar-group) contains ESTs AU068890(C50849),AU068891(C50849)~sti (stress inducible protein)-like protein (P0702F05.31), mRNA /DEF=Oryza sativa (japonica cultivar-group) contains ESTs AU068890(C50849),AU068891(C50849)~sti (stress inducible protein)-like pro…	NM_185608.1	BGIOSSBCE019123.1 // --- // bgi_ris // 11 // --- /// LOC_Os06g06470.1 // heat shock protein STI, putative, expressed // tigr_pseudomol // 11 // --- /// NM_001063408 // Oryza sativa (japonica cultivar-group) Os06g0159600 (Os06g0159600) mRNA, complete cds. // refseq // 11 // ---
Os.47974.1.A1_at	114.11	P	35.85	P	3.18	*	Os.47974.1	gb:AK063276.1 /DB_XREF=gi:32973294 /TID=Os.47974.1 /CNT=2 /FEA=FLmRNA /TIER=FL /STK=1 /UG=Os.47974 /UG_TITLE=(japonica cultivar-group) cDNA clone:001-113-C05, full insert sequence /DEF=Oryza sativa (japonica cultivar-group) cDNA clone:001-113-C05, full insert sequence. /FL=gb:AK063276.1 /REP_ORG=O. sativa	AK063276.1	LOC_Os03g44430.1 // expressed protein // tigr_pseudomol // 11 // --- /// NM_001057302 // Oryza sativa (japonica cultivar-group) Os03g0646200 (Os03g0646200) mRNA, complete cds. // refseq // 10 // ---
Os.51069.1.S1_s_at	551.49	P	173.7	P	3.17	*	Os.51069.1	gb:AK060501.1 /DB_XREF=gi:32970519 /TID=Os.51069.1 /CNT=3 /FEA=FLmRNA /TIER=FL /STK=2 /UG=Os.51069 /UG_TITLE=(japonica cultivar-group) cDNA clone:J013113L03, full insert sequence /DEF=Oryza sativa (japonica cultivar-group) cDNA clone:001-017-G10, full insert sequence. /FL=gb:AK060501.1 gb:AK067625.1 /REP_ORG=O. sativa	AK060501.1	LOC_Os06g19550.1 // steroid dehydrogenase KIK-I, putative, expressed // tigr_pseudomol // 11 // --- /// LOC_Os06g19550.2 // steroid dehydrogenase KIK-I, putative, expressed // tigr_pseudomol // 11 // --- /// NM_001063982 // Oryza sativa (japonica cultivar-group) Os06g0299300 (Os06g0299300) mRNA, complete cds. // refseq // 11 // ---
Os.19525.1.S1_at	37.39	P	11.79	P	3.17	*	Os.19525.1	gb:CB638190 /DB_XREF=gi:29633181 /DB_XREF=OSJNEa06D10.f /CLONE=OSJNEa06D10 /TID=Os.19525.1 /CNT=2 /FEA=EST /TIER=ConsEnd /STK=0 /UG=Os.19525 /UG_TITLE=Transcribed sequences /REP_ORG=O. sativa	CB638190	LOC_Os04g31120.5 // influenza virus NS1A binding protein isoform 3, putative, expressed // tigr_pseudomol // 9 // ---
Os.27438.2.S1_x_at	123.03	P	39.05	P	3.15	*	Os.27438.2	gb:AK064499.1 /DB_XREF=gi:32974517 /TID=Os.27438.2 /CNT=3 /FEA=FLmRNA /TIER=FL /STK=1 /UG=Os.27438 /UG_TITLE=(japonica cultivar-group) cDNA clone:J013166M17, full insert sequence /DEF=Oryza sativa (japonica cultivar-group) cDNA clone:002-111-D03, full insert sequence. /FL=gb:AK064499.1 /REP_ORG=O. sativa	AK064499.1	AK068714 // Oryza sativa Japonica Group cDNA clone:J013166M17, full insert sequence. // gb // 10 // --- /// LOC_Os08g05320.1 // expressed protein // tigr_pseudomol // 11 // --- /// LOC_Os08g05320.2 // expressed protein // tigr_pseudomol // 10 // --- /// LOC_Os08g05320.3 // expressed protein // tigr_pseudomol // 10 // --- /// NM_001067523 // Oryza sativa (japonica cultivar-group) Os08g0148600 (Os0…
OsAffx.18737.1.S1_at	96.13	P	30.5	P	3.15	*	OsAffx.18737.1	gb:AK063747.1 /DB_XREF=gi:32973765 /TID=OsAffx.18737.1 /CNT=2 /FEA=FLmRNA /TIER=FL /STK=1 /NOTE=sequence(s) not in UniGene /DEF=Oryza sativa (japonica cultivar-group) cDNA clone:001-120-G06, full insert sequence. /FL=gb:AK063747.1 /REP_ORG=O. sativa	AK063747.1	AK063747 // Oryza sativa Japonica Group cDNA clone:001-120-G06, full insert sequence. // gb // 11 // --- /// LOC_Os11g07911.1 // expressed protein // tigr_pseudomol // 11 // --- /// NM_001072430 // Oryza sativa (japonica cultivar-group) Os11g0181200 (Os11g0181200) mRNA, complete cds. // refseq // 11 // ---
Os.56892.1.S1_at	167.73	P	53.26	P	3.15	*	Os.56892.1	gb:AK110546.1 /DB_XREF=gi:32995755 /TID=Os.56892.1 /CNT=1 /FEA=FLmRNA /TIER=FL /STK=1 /UG=Os.56892 /UG_TITLE=(japonica cultivar-group) cDNA clone:002-168-B09, full insert sequence /DEF=Oryza sativa (japonica cultivar-group) cDNA clone:002-168-B09, full insert sequence. /FL=gb:AK110546.1 /REP_ORG=O. sativa	AK110546.1	LOC_Os09g35850.1 // nucleic acid binding protein, putative, expressed // tigr_pseudomol // 11 // --- /// NM_001070265 // Oryza sativa (japonica cultivar-group) Os09g0527500 (Os09g0527500) mRNA, complete cds. // refseq // 11 // ---
Os.16235.1.S1_at	672.16	P	213.19	P	3.15	*	Os.16235.1	gb:AK108140.1 /DB_XREF=gi:32993349 /TID=Os.16235.1 /CNT=5 /FEA=FLmRNA /TIER=FL /STK=1 /UG=Os.16235 /UG_TITLE=(japonica cultivar-group) cDNA clone:002-139-E08, full insert sequence /DEF=Oryza sativa (japonica cultivar-group) cDNA clone:002-139-E08, full insert sequence. /FL=gb:AK108140.1 /REP_ORG=O. sativa	AK108140.1	LOC_Os02g49140.1 // glycosyltransferase 6, putative, expressed // tigr_pseudomol // 9 // ---
OsAffx.24985.1.S1_at	158.4	P	50.35	P	3.15	*	OsAffx.24985.1	tigr:9631.m00505 /TID=OsAffx.24985.1 /CNT=1 /FEA=mRNA /TIER=ConsEnd /STK=0 /NOTE=sequence(s) not in UniGene /DEF=Similar to kinesin-like protein /REP_ORG=O. sativa	9631.m00505	AK288414 // Oryza sativa Japonica Group cDNA, clone: J090031D01, full insert sequence. // gb // 11 // --- /// LOC_Os03g05820.1 // PAK, putative, expressed // tigr_pseudomol // 11 // --- /// NM_001055531 // Oryza sativa (japonica cultivar-group) Os03g0152900 (Os03g0152900) mRNA, complete cds. // refseq // 11 // ---
Os.52600.1.S1_at	10.13	P	3.22	A	3.14	*	Os.52600.1	gb:AK068264.1 /DB_XREF=gi:32978282 /TID=Os.52600.1 /CNT=2 /FEA=FLmRNA /TIER=FL /STK=1 /UG=Os.52600 /UG_TITLE=(japonica cultivar-group) cDNA clone:J013149P15, full insert sequence /DEF=Oryza sativa (japonica cultivar-group) cDNA clone:J013149P15, full insert sequence. /FL=gb:AK068264.1 /REP_ORG=O. sativa	AK068264.1	AK289110 // Oryza sativa Japonica Group cDNA, clone: J090096N10, full insert sequence. // gb // 10 // ---
Os.48093.1.S1_at	272.41	P	86.85	P	3.14	*	Os.48093.1	gb:AK070761.1 /DB_XREF=gi:32980784 /TID=Os.48093.1 /CNT=4 /FEA=FLmRNA /TIER=FL /STK=1 /UG=Os.48093 /UG_TITLE=(japonica cultivar-group) cDNA clone:J023067D20, full insert sequence /DEF=Oryza sativa (japonica cultivar-group) cDNA clone:J023067D20, full insert sequence. /FL=gb:AK070761.1 /REP_ORG=O. sativa	AK070761.1	AK070761 // Oryza sativa Japonica Group cDNA clone:J023067D20, full insert sequence. // gb // 11 // --- /// NM_001064872 // Oryza sativa (japonica cultivar-group) Os06g0673300 (Os06g0673300) mRNA, complete cds. // refseq // 11 // ---
Os.32357.1.S1_at	58.73	P	18.7	P	3.14	*	Os.32357.1	gb:AK105211.1 /DB_XREF=gi:32990420 /TID=Os.32357.1 /CNT=2 /FEA=FLmRNA /TIER=FL /STK=1 /UG=Os.32357 /UG_TITLE=(japonica cultivar-group) cDNA clone:001-109-B08, full insert sequence /DEF=Oryza sativa (japonica cultivar-group) cDNA clone:001-109-B08, full insert sequence. /FL=gb:AK105211.1 /REP_ORG=O. sativa	AK105211.1	AK105211 // Oryza sativa Japonica Group cDNA clone:001-109-B08, full insert sequence. // gb // 0 // chr7:28060835-28061447(+) /// BGIOSSFCE024481.1 // --- // bgi_ris // 0 // chr7:28058887-28061284(+) /// LOC_Os07g46950.1 // altronate dehydratase, putative, expressed // tigr_pseudomol // 0 // chr7:28059683-28061571(+) /// LOC_Os07g46950.2 // altronate dehydratase, putative, expressed // tigr_pseud…
Os.32071.2.S1_x_at	822.94	P	261.82	P	3.14	*	Os.32071.2	gb:NM_191422.1 /DB_XREF=gi:34909927 /GEN=P0665A11.24 /TID=Os.32071.2 /CNT=1 /FEA=mRNA /TIER=ConsEnd /STK=0 /UG=Os.32071 /UG_TITLE=(japonica cultivar-group) P0665A11.24 (P0665A11.24), mRNA /DEF=Oryza sativa (japonica cultivar-group) P0665A11.24 (P0665A11.24), mRNA. /REP_ORG=O. sativa	NM_191422.1	LOC_Os01g56470.1 // mal d 1-associated protein, putative, expressed // tigr_pseudomol // 11 // --- /// NM_001050918 // Oryza sativa (japonica cultivar-group) Os01g0771200 (Os01g0771200) mRNA, complete cds. // refseq // 11 // ---
Os.25497.1.S1_x_at	2149.49	P	684.61	P	3.14	*	Os.25497.1	gb:CA765994 /DB_XREF=gi:27547970 /DB_XREF=AF53-Rpf_09_L06_T7_029.ab1 /CLONE=C0003342 /TID=Os.25497.1 /CNT=1 /FEA=EST /TIER=ConsEnd /STK=1 /UG=Os.25497 /UG_TITLE=Transcribed sequence /REP_ORG=O. sativa	CA765994	AB027421 // Oryza sativa mRNA for class III chitinase homologue (OsChib3H-b), complete cds, clone:C60416. // gb // 0 // chr11:28164619-28166036(-) /// AB027422 // Oryza sativa mRNA for class III chitinase homologue (OsChib3H-b), complete cds, clone:C62515. // gb // 0 // chr11:28165030-28166026(-) /// AK067962 // Oryza sativa Japonica Group cDNA clone:J013123G23, full insert sequence. // gb // 0 /…
OsAffx.31869.3.S1_at	9.29	P	2.97	A	3.13	*	OsAffx.31869.3	gb:NM_194888.1 /DB_XREF=gi:37531135 /TID=OsAffx.31869.3 /CNT=1 /FEA=mRNA /TIER=ConsEnd /STK=0 /NOTE=sequence(s) not in UniGene /DEF=Oryza sativa (japonica cultivar-group) putative polyprotein (OSJNBa0028C16.19), mRNA. /PROD=putative polyprotein /REP_ORG=O. sativa	NM_194888.1	AK289093 // Oryza sativa Japonica Group cDNA, clone: J090096C06, full insert sequence. // gb // 0 // chr9:51980-55753(-) /// AK289093 // Oryza sativa Japonica Group cDNA, clone: J090096C06, full insert sequence. // gb // 0 // chr4:4100352-4169021(+) /// LOC_Os01g23230.1 // retrotransposon protein, putative, unclassified // tigr_pseudomol // 0 // chr9:7951812-7952572(-) /// LOC_Os01g23230.1 // ret…
Os.21193.1.S1_at	38.46	P	12.34	A	3.12	*	Os.21193.1	gb:AK119782.1 /DB_XREF=gi:37989405 /TID=Os.21193.1 /CNT=3 /FEA=FLmRNA /TIER=FL /STK=1 /UG=Os.21193 /UG_TITLE=(japonica cultivar-group) putative proline transporter 1 (OSJNBa0032I20.1), mRNA /DEF=Oryza sativa (japonica cultivar-group) cDNA clone:002-173-F03, full insert sequence. /FL=gb:AK119782.1 gb:AK064079.1 /REP_ORG=O. sativa	AK119782.1	LOC_Os10g27980.1 // betaine/proline transporter, putative, expressed // tigr_pseudomol // 11 // --- /// NM_001071133 // Oryza sativa (japonica cultivar-group) Os10g0415100 (Os10g0415100) mRNA, complete cds. // refseq // 11 // ---
Os.10560.1.S1_at	243.19	P	77.82	P	3.12	*	Os.10560.1	gb:AK109365.2 /DB_XREF=gi:42821682 /TID=Os.10560.1 /CNT=10 /FEA=FLmRNA /TIER=FL /STK=5 /UG=Os.10560 /UG_TITLE=(japonica cultivar-group) P0534A03.20 (P0534A03.20), mRNA /DEF=Oryza sativa (japonica cultivar-group) cDNA clone:006-206-H01, full insert sequence. /FL=gb:AK073657.1 gb:AK109365.2 /REP_ORG=O. sativa	AK109365.2	LOC_Os07g36450.1 // expressed protein // tigr_pseudomol // 11 // --- /// NM_001066467 // Oryza sativa (japonica cultivar-group) Os07g0549200 (Os07g0549200) mRNA, complete cds. // refseq // 11 // ---
Os.52477.1.S1_at	177.44	P	56.81	P	3.12	*	Os.52477.1	gb:AK067385.1 /DB_XREF=gi:32977403 /TID=Os.52477.1 /CNT=1 /FEA=FLmRNA /TIER=FL /STK=1 /UG=Os.52477 /UG_TITLE=(japonica cultivar-group) cDNA clone:J013100I19, full insert sequence /DEF=Oryza sativa (japonica cultivar-group) cDNA clone:J013100I19, full insert sequence. /FL=gb:AK067385.1 /REP_ORG=O. sativa	AK067385.1	AK067385 // Oryza sativa Japonica Group cDNA clone:J013100I19, full insert sequence. // gb // 11 // --- /// LOC_Os03g19190.1 // BRCA1 C Terminus domain containing protein, expressed // tigr_pseudomol // 11 // --- /// NM_001056411 // Oryza sativa (japonica cultivar-group) Os03g0304400 (Os03g0304400) mRNA, complete cds. // refseq // 11 // ---
Os.10214.1.S1_at	1845.45	P	594.11	P	3.11	*	Os.10214.1	gb:AK070795.1 /DB_XREF=gi:32980818 /TID=Os.10214.1 /CNT=2 /FEA=FLmRNA /TIER=FL /STK=1 /UG=Os.10214 /UG_TITLE=(japonica cultivar-group) cDNA clone:J023064M05, full insert sequence /DEF=Oryza sativa (japonica cultivar-group) cDNA clone:J023064M05, full insert sequence. /FL=gb:AK070795.1 /REP_ORG=O. sativa	AK070795.1	AK070795 // Oryza sativa Japonica Group cDNA clone:J023064M05, full insert sequence. // gb // 11 // --- /// LOC_Os01g69870.1 // expressed protein // tigr_pseudomol // 11 // --- /// NM_001051771 // Oryza sativa (japonica cultivar-group) Os01g0923000 (Os01g0923000) mRNA, complete cds. // refseq // 11 // ---
Os.25231.1.S1_x_at	90.09	P	28.93	P	3.11	*	Os.25231.1	gb:CA762992 /DB_XREF=gi:25807031 /DB_XREF=BR060001000C02.ab1 /CLONE=BR060001000C02.ab1 /TID=Os.25231.1 /CNT=3 /FEA=mRNA /TIER=ConsEnd /STK=0 /UG=Os.25231 /UG_TITLE=(japonica cultivar-group) putative leaf protein (OSJNBa0078O01.25), mRNA /REP_ORG=O. sativa	CA762992	LOC_Os10g35750.1 // tetratricopeptide-like helical, putative, expressed // tigr_pseudomol // 11 // ---
Os.50019.1.S1_at	63.9	P	20.64	A	3.1	*	Os.50019.1	gb:AK063608.1 /DB_XREF=gi:32973626 /TID=Os.50019.1 /CNT=2 /FEA=FLmRNA /TIER=FL /STK=2 /UG=Os.50019 /UG_TITLE=(japonica cultivar-group) cDNA clone:001-118-C12, full insert sequence /DEF=Oryza sativa (japonica cultivar-group) cDNA clone:001-118-C12, full insert sequence. /FL=gb:AK063608.1 gb:AK119680.1 /REP_ORG=O. sativa	AK063608.1	LOC_Os03g04080.1 // expressed protein // tigr_pseudomol // 11 // --- /// NM_001055408 // Oryza sativa (japonica cultivar-group) Os03g0133100 (Os03g0133100) mRNA, complete cds. // refseq // 11 // ---
Os.53388.1.S1_x_at	115.08	P	37.1	A	3.1	*	Os.53388.1	gb:AK105273.1 /DB_XREF=gi:32990482 /TID=Os.53388.1 /CNT=3 /FEA=FLmRNA /TIER=FL /STK=1 /UG=Os.53388 /UG_TITLE=(japonica cultivar-group) cDNA clone:001-115-H02, full insert sequence /DEF=Oryza sativa (japonica cultivar-group) cDNA clone:001-115-H02, full insert sequence. /FL=gb:AK105273.1 /REP_ORG=O. sativa	AK105273.1	AK072374 // Oryza sativa Japonica Group cDNA clone:J023065D24, full insert sequence. // gb // 11 // --- /// LOC_Os08g40820.1 // expressed protein // tigr_pseudomol // 11 // --- /// LOC_Os08g40820.2 // expressed protein // tigr_pseudomol // 11 // --- /// LOC_Os08g40820.3 // expressed protein // tigr_pseudomol // 11 // --- /// NM_001068795 // Oryza sativa (japonica cultivar-group) Os08g0519600 (Os0…
Os.34139.1.S1_at	686.05	P	221.26	P	3.1	*	Os.34139.1	gb:AK072710.1 /DB_XREF=gi:32982733 /TID=Os.34139.1 /CNT=13 /FEA=FLmRNA /TIER=FL /STK=1 /UG=Os.34139 /UG_TITLE=(japonica cultivar-group) cDNA clone:J023142K02, full insert sequence /DEF=Oryza sativa (japonica cultivar-group) cDNA clone:J023142K02, full insert sequence. /FL=gb:AK072710.1 /REP_ORG=O. sativa	AK072710.1	LOC_Os08g04630.1 // expressed protein // tigr_pseudomol // 11 // --- /// NM_001067508 // Oryza sativa (japonica cultivar-group) Os08g0141400 (Os08g0141400) mRNA, complete cds. // refseq // 11 // ---
Os.10731.1.A1_a_at	225.58	P	72.78	P	3.1	*	Os.10731.1	gb:AK106894.1 /DB_XREF=gi:32992103 /TID=Os.10731.1 /CNT=1 /FEA=FLmRNA /TIER=FL /STK=1 /UG=Os.10731 /UG_TITLE=(japonica cultivar-group) cDNA clone:002-118-G10, full insert sequence /DEF=Oryza sativa (japonica cultivar-group) cDNA clone:002-118-G10, full insert sequence. /FL=gb:AK106894.1 /REP_ORG=O. sativa	AK106894.1	AK065870 // Oryza sativa Japonica Group cDNA clone:J013043I07, full insert sequence. // gb // 11 // --- /// AK242752 // Oryza sativa Japonica Group cDNA, clone: J090050J10, full insert sequence. // gb // 11 // --- /// AK288905 // Oryza sativa Japonica Group cDNA, clone: J090080O17, full insert sequence. // gb // 11 // --- /// AK289007 // Oryza sativa Japonica Group cDNA, clone: J090089A04, full i…
Os.55587.1.S1_at	489.09	P	157.54	P	3.1	*	Os.55587.1	gb:AK108369.1 /DB_XREF=gi:32993578 /TID=Os.55587.1 /CNT=1 /FEA=FLmRNA /TIER=FL /STK=1 /UG=Os.55587 /UG_TITLE=(japonica cultivar-group) cDNA clone:002-142-D06, full insert sequence /DEF=Oryza sativa (japonica cultivar-group) cDNA clone:002-142-D06, full insert sequence. /FL=gb:AK108369.1 /REP_ORG=O. sativa	AK108369.1	LOC_Os03g46600.1 // acidic leucine-rich nuclear phosphoprotein 32 family member A, expressed // tigr_pseudomol // 11 // --- /// NM_001057395 // Oryza sativa (japonica cultivar-group) Os03g0668900 (Os03g0668900) mRNA, complete cds. // refseq // 11 // ---
Os.12423.1.S1_at	3767.77	P	1215.1	P	3.1	*	Os.12423.1	gb:AK059805.1 /DB_XREF=gi:32969823 /TID=Os.12423.1 /CNT=102 /FEA=FLmRNA /TIER=FL /STK=0 /UG=Os.12423 /UG_TITLE=(japonica cultivar-group) putative triosephosphate isomerase (P0408C03.29), mRNA /DEF=Oryza sativa (japonica cultivar-group) cDNA clone:006-204-G07, full insert sequence. /FL=gb:AK059805.1 gb:AK099310.1 gb:AK104461.1 gb:AK100708.1 gb:AK104017.1 /REP_ORG=O. sativa	AK059805.1	LOC_Os01g62420.1 // triosephosphate isomerase, cytosolic, putative, expressed // tigr_pseudomol // 11 // --- /// LOC_Os01g62420.2 // triosephosphate isomerase, cytosolic, putative, expressed // tigr_pseudomol // 11 // --- /// LOC_Os01g62420.4 // triosephosphate isomerase, cytosolic, putative, expressed // tigr_pseudomol // 11 // --- /// NM_001051303 // Oryza sativa (japonica cultivar-group) Os01g…
Os.24397.1.S1_at	142.86	P	46.18	P	3.09	*	Os.24397.1	gb:AK106674.1 /DB_XREF=gi:32991883 /TID=Os.24397.1 /CNT=1 /FEA=FLmRNA /TIER=FL /STK=1 /UG=Os.24397 /UG_TITLE=(japonica cultivar-group) cDNA clone:002-114-A05, full insert sequence /DEF=Oryza sativa (japonica cultivar-group) cDNA clone:002-114-A05, full insert sequence. /FL=gb:AK106674.1 /REP_ORG=O. sativa	AK106674.1	AK106674 // Oryza sativa Japonica Group cDNA clone:002-114-A05, full insert sequence. // gb // 11 // --- /// BGIOSSBCE034924.1 // --- // bgi_ris // 9 // --- /// BGIOSSFCE035477.1 // --- // bgi_ris // 10 // --- /// LOC_Os12g42810.1 // mov34/MPN/PAD-1 family protein, expressed // tigr_pseudomol // 10 // --- /// NM_001073840 // Oryza sativa (japonica cultivar-group) Os12g0622900 (Os12g0622900) mRNA,…
OsAffx.19473.1.S1_at	88.79	P	28.85	P	3.08	*	OsAffx.19473.1	tigr:9640.m00288 /TID=OsAffx.19473.1 /CNT=1 /FEA=mRNA /TIER=ConsEnd /STK=0 /NOTE=sequence(s) not in UniGene /DEF=probable phloem-specific lectin (imported) - Arabidopsis thaliana /REP_ORG=O. sativa	9640.m00288	AK243367 // Oryza sativa Japonica Group cDNA, clone: J100062A04, full insert sequence. // gb // 11 // --- /// LOC_Os12g03740.1 // ATPP2-B10, putative, expressed // tigr_pseudomol // 11 // ---
Os.12528.1.S1_x_at	186.94	P	60.9	A	3.07	*	Os.12528.1	gb:AK065739.1 /DB_XREF=gi:32975757 /TID=Os.12528.1 /CNT=1 /FEA=FLmRNA /TIER=FL /STK=1 /UG=Os.12528 /UG_TITLE=Subsp. indica mRNA for cytosolic pyruvate orthophosphate dikinase /DEF=Oryza sativa (japonica cultivar-group) cDNA clone:J013039L05, full insert sequence. /FL=gb:AK065739.1 /REP_ORG=O. sativa	AK065739.1	AJ004965 // Oryza sativa subsp. indica mRNA for cytosolic pyruvate orthophosphate dikinase. // gb // 11 // --- /// LOC_Os03g31750.1 // pyruvate, phosphate dikinase, chloroplast precursor, putative, expressed // tigr_pseudomol // 11 // --- /// LOC_Os03g31750.2 // pyruvate, phosphate dikinase, chloroplast precursor, putative, expressed // tigr_pseudomol // 11 // --- /// NM_001056965 // Oryza sativa…
Os.10597.1.S1_at	451.57	P	147.22	P	3.07	*	Os.10597.1	gb:AK102415.1 /DB_XREF=gi:32987624 /TID=Os.10597.1 /CNT=11 /FEA=FLmRNA /TIER=FL /STK=0 /UG=Os.10597 /UG_TITLE=(japonica cultivar-group) putative flavonol glucosyltransferase (B1060H01.16), mRNA /DEF=Oryza sativa (japonica cultivar-group) cDNA clone:J033093B13, full insert sequence. /FL=gb:AK061830.1 gb:AK102415.1 /REP_ORG=O. sativa	AK102415.1	AK102415 // Oryza sativa Japonica Group cDNA clone:J033093B13, full insert sequence. // gb // 9 // --- /// LOC_Os01g53350.1 // anthocyanidin 5,3-O-glucosyltransferase, putative, expressed // tigr_pseudomol // 11 // --- /// LOC_Os01g53350.2 // anthocyanidin 5,3-O-glucosyltransferase, putative, expressed // tigr_pseudomol // 9 // --- /// NM_001050702 // Oryza sativa (japonica cultivar-group) Os01g0…
Os.40036.1.A1_at	150.68	P	49.09	P	3.07	*	Os.40036.1	gb:CB646521 /DB_XREF=gi:29641514 /DB_XREF=OSJNEb09A24.r /CLONE=OSJNEb09A24 /TID=Os.40036.1 /CNT=4 /FEA=EST /TIER=ConsEnd /STK=1 /UG=Os.40036 /UG_TITLE=Transcribed sequences /REP_ORG=O. sativa	CB646521	CB646521 // /DB_XREF=OSJNEb09A24.r /CLONE=OSJNEb09A24 // gb // --- // --- /// CF281482 // /DB_XREF=14ETL--08-I20.g1 /CLONE=14ETL--08-I20 // gb // --- // --- /// CF329407 // /DB_XREF=NACL--04-L14.b1 /CLONE=NACL--04-L14 // gb // --- // --- /// CF329408 // /DB_XREF=NACL--04-L14.g1 /CLONE=NACL--04-L14 // gb // --- // ---
OsAffx.27606.1.S1_at	123.35	P	40.3	P	3.06	*	OsAffx.27606.1	tigr:9634.m01312 /TID=OsAffx.27606.1 /CNT=1 /FEA=mRNA /TIER=ConsEnd /STK=0 /NOTE=sequence(s) not in UniGene /DEF=Similar to X80301 from Nicotiana tabacum. /REP_ORG=O. sativa	9634.m01312	LOC_Os06g13220.1 // growth regulator, putative, expressed // tigr_pseudomol // 11 // ---
Os.51161.2.S1_at	82.21	P	27.01	P	3.04	*	Os.51161.2	gb:AK074010.1 /DB_XREF=gi:32984033 /TID=Os.51161.2 /CNT=2 /FEA=FLmRNA /TIER=FL /STK=1 /UG=Os.51161 /UG_TITLE=(japonica cultivar-group) cDNA clone:J033076A22, full insert sequence /DEF=Oryza sativa (japonica cultivar-group) cDNA clone:J033076A22, full insert sequence. /FL=gb:AK074010.1 /REP_ORG=O. sativa	AK074010.1	AK074010 // Oryza sativa Japonica Group cDNA clone:J033076A22, full insert sequence. // gb // 11 // --- /// LOC_Os06g04190.1 // rad1-like protein, putative, expressed // tigr_pseudomol // 11 // ---
Os.17474.1.A1_at	126.13	P	41.54	P	3.04	*	Os.17474.1	gb:BI812916 /DB_XREF=gi:16578821 /DB_XREF=G005A12 /CLONE=G005A12 /TID=Os.17474.1 /CNT=5 /FEA=EST /TIER=ConsEnd /STK=0 /UG=Os.17474 /UG_TITLE=Transcribed sequence with weak similarity to protein ref:NP_565238.1 (A.thaliana) expressed protein (Arabidopsis thaliana) /REP_ORG=O. sativa	BI812916	BGIOSSBCE005577.1 // --- // bgi_ris // 0 // chr2:6094524-6095670(-) /// BGIOSSFCE005664.1 // --- // bgi_ris // 0 // chr2:6094084-6095508(-) /// LOC_Os02g11790.1 // protein kinase Kelch repeat:Kelch, putative, expressed // tigr_pseudomol // 0 // chr2:6092980-6095907(-)
Os.6512.1.S1_at	533.06	P	176.19	P	3.03	*	Os.6512.1	gb:AK064304.1 /DB_XREF=gi:32974322 /TID=Os.6512.1 /CNT=8 /FEA=FLmRNA /TIER=FL /STK=3 /UG=Os.6512 /UG_TITLE=(japonica cultivar-group) putative 30S ribosomal protein S16 (P0700D12.18), mRNA /DEF=Oryza sativa (japonica cultivar-group) cDNA clone:002-107-B06, full insert sequence. /FL=gb:AK064304.1 /REP_ORG=O. sativa	AK064304.1	LOC_Os08g40610.1 // 30S ribosomal protein S16, putative, expressed // tigr_pseudomol // 11 // --- /// NM_001068782 // Oryza sativa (japonica cultivar-group) Os08g0517900 (Os08g0517900) mRNA, complete cds. // refseq // 11 // ---
Os.9584.1.S1_at	507.41	P	167.41	P	3.03	*	Os.9584.1	gb:AK103892.1 /DB_XREF=gi:32989101 /TID=Os.9584.1 /CNT=6 /FEA=FLmRNA /TIER=FL /STK=1 /UG=Os.9584 /UG_TITLE=(japonica cultivar-group) cDNA clone:J033150E08, full insert sequence /DEF=Oryza sativa (japonica cultivar-group) cDNA clone:J033150E08, full insert sequence. /FL=gb:AK103892.1 gb:AK061168.1 /REP_ORG=O. sativa	AK103892.1	AK103892 // Oryza sativa Japonica Group cDNA clone:J033150E08, full insert sequence. // gb // 11 // --- /// LOC_Os04g17050.1 // glutaredoxin family protein, expressed // tigr_pseudomol // 11 // --- /// NM_001058837 // Oryza sativa (japonica cultivar-group) Os04g0244400 (Os04g0244400) mRNA, complete cds. // refseq // 11 // ---
OsAffx.14446.1.S1_s_at	129.32	P	42.65	P	3.03	*	OsAffx.14446.1	tigr:9632.m05550 /TID=OsAffx.14446.1 /CNT=1 /FEA=mRNA /TIER=ConsEnd /STK=0 /NOTE=sequence(s) not in UniGene /DEF=Transferase family /REP_ORG=O. sativa	9632.m05550	LOC_Os04g56910.1 // anthranilate N-benzoyltransferase protein 1, putative, expressed // tigr_pseudomol // 11 // ---
Os.40394.1.S1_at	62.61	P	20.68	P	3.03	*	Os.40394.1	gb:AU093165 /DB_XREF=gi:8528350 /DB_XREF=AU093165 /CLONE=C0288 /TID=Os.40394.1 /CNT=2 /FEA=EST /TIER=ConsEnd /STK=0 /UG=Os.40394 /UG_TITLE=Transcribed sequences /REP_ORG=O. sativa	AU093165	AK242912 // Oryza sativa Japonica Group cDNA, clone: J090083F07, full insert sequence. // gb // 11 // --- /// LOC_Os02g29774.1 // expressed protein // tigr_pseudomol // 11 // --- /// LOC_Os02g29774.2 // expressed protein // tigr_pseudomol // 11 // ---
Os.49611.1.S1_at	79.66	P	26.39	P	3.02	*	Os.49611.1	gb:AK064238.1 /DB_XREF=gi:32974256 /TID=Os.49611.1 /CNT=1 /FEA=FLmRNA /TIER=FL /STK=1 /UG=Os.49611 /UG_TITLE=(japonica cultivar-group) cDNA clone:002-105-A09, full insert sequence /DEF=Oryza sativa (japonica cultivar-group) cDNA clone:002-105-A09, full insert sequence. /FL=gb:AK064238.1 /REP_ORG=O. sativa	AK064238.1	AK064238 // Oryza sativa Japonica Group cDNA clone:002-105-A09, full insert sequence. // gb // 11 // --- /// LOC_Os12g31860.6 // ureide permease 4, putative, expressed // tigr_pseudomol // 11 // ---
Os.51865.2.S1_at	201.4	P	66.81	P	3.01	*	Os.51865.2	gb:AK064120.1 /DB_XREF=gi:32974138 /TID=Os.51865.2 /CNT=1 /FEA=FLmRNA /TIER=FL /STK=1 /UG=Os.51865 /UG_TITLE=(japonica cultivar-group) cDNA clone:002-128-B10, full insert sequence /DEF=Oryza sativa (japonica cultivar-group) cDNA clone:002-102-C01, full insert sequence. /FL=gb:AK064120.1 /REP_ORG=O. sativa	AK064120.1	AK064120 // Oryza sativa Japonica Group cDNA clone:002-102-C01, full insert sequence. // gb // 11 // --- /// LOC_Os04g44620.2 // hus1-like protein, expressed // tigr_pseudomol // 11 // ---
OsAffx.6548.1.S1_at	5.61	P	1.87	A	3	*	OsAffx.6548.1	tigr:9638.m00066 /TID=OsAffx.6548.1 /CNT=1 /FEA=mRNA /TIER=ConsEnd /STK=0 /NOTE=sequence(s) not in UniGene /DEF=hypothetical protein /REP_ORG=O. sativa	9638.m00066	BGIOSSFCE029269.1 // --- // bgi_ris // 11 // --- /// LOC_Os10g01620.1 // hypothetical protein // tigr_pseudomol // 11 // ---
Os.7466.1.S1_at	290.46	P	96.8	P	3	*	Os.7466.1	gb:AK063836.1 /DB_XREF=gi:32973854 /TID=Os.7466.1 /CNT=5 /FEA=FLmRNA /TIER=FL /STK=2 /UG=Os.7466 /UG_TITLE=(japonica cultivar-group) P0510C12.16 (P0510C12.16), mRNA /DEF=Oryza sativa (japonica cultivar-group) cDNA clone:001-122-B08, full insert sequence. /FL=gb:AK073560.1 gb:AK063836.1 /REP_ORG=O. sativa	AK063836.1	LOC_Os01g45530.1 // single-stranded DNA-binding protein, putative, expressed // tigr_pseudomol // 11 // --- /// NM_001050226 // Oryza sativa (japonica cultivar-group) Os01g0642900 (Os01g0642900) mRNA, complete cds. // refseq // 11 // ---
Os.49596.1.S1_at	201.16	P	67.15	P	3	*	Os.49596.1	gb:AK102580.1 /DB_XREF=gi:32987789 /TID=Os.49596.1 /CNT=3 /FEA=FLmRNA /TIER=FL /STK=1 /UG=Os.49596 /UG_TITLE=(japonica cultivar-group) cDNA clone:J033098B09, full insert sequence /DEF=Oryza sativa (japonica cultivar-group) cDNA clone:J033098B09, full insert sequence. /FL=gb:AK102580.1 /REP_ORG=O. sativa	AK102580.1	AK102580 // Oryza sativa Japonica Group cDNA clone:J033098B09, full insert sequence. // gb // 11 // --- /// LOC_Os03g10460.1 // expressed protein // tigr_pseudomol // 11 // --- /// NM_001055834 // Oryza sativa (japonica cultivar-group) Os03g0201700 (Os03g0201700) mRNA, complete cds. // refseq // 11 // ---
Os.20230.1.S1_at	376.46	P	125.49	P	3	*	Os.20230.1	gb:AK121059.1 /DB_XREF=gi:37990682 /TID=Os.20230.1 /CNT=6 /FEA=FLmRNA /TIER=FL /STK=0 /UG=Os.20230 /UG_TITLE=(japonica cultivar-group) cDNA clone:J023056K07, full insert sequence /DEF=Oryza sativa (japonica cultivar-group) cDNA clone:J023056K07, full insert sequence. /FL=gb:AK121059.1 /REP_ORG=O. sativa	AK121059.1	AK121059 // Oryza sativa Japonica Group cDNA clone:J023056K07, full insert sequence. // gb // 9 // --- /// LOC_Os11g37950.1 // win2 precursor, putative, expressed // tigr_pseudomol // 9 // --- /// NM_001074720 // Oryza sativa (japonica cultivar-group) Os11g0592000 (Os11g0592000) mRNA, complete cds. // refseq // 9 // ---
Os.26484.1.S1_at	1002.87	P	333.82	P	3	*	Os.26484.1	gb:BX899873 /DB_XREF=gi:40490331 /DB_XREF=BX899873 /CLONE=p772h12p3 /TID=Os.26484.1 /CNT=6 /FEA=mRNA /TIER=ConsEnd /STK=1 /UG=Os.26484 /UG_TITLE=(japonica cultivar-group) hypothetical protein~similar to Arabidopsis thaliana chromosome 1, At1g44760 (P0648C09.19), mRNA /REP_ORG=O. sativa	BX899873	LOC_Os01g65440.1 // universal stress protein family protein, expressed // tigr_pseudomol // 11 // ---
Os.49372.1.S1_at	175.17	P	58.55	P	2.99	*	Os.49372.1	gb:AK064026.1 /DB_XREF=gi:32974044 /TID=Os.49372.1 /CNT=4 /FEA=FLmRNA /TIER=FL /STK=1 /UG=Os.49372 /UG_TITLE=(japonica cultivar-group) cDNA clone:J033129P09, full insert sequence /DEF=Oryza sativa (japonica cultivar-group) cDNA clone:001-125-B01, full insert sequence. /FL=gb:AK103468.1 gb:AK064026.1 /REP_ORG=O. sativa	AK064026.1	AK064026 // Oryza sativa Japonica Group cDNA clone:001-125-B01, full insert sequence. // gb // 11 // --- /// AK240673 // Oryza sativa Japonica Group cDNA, clone: J033129P09, full insert sequence. // gb // 10 // --- /// LOC_Os11g35050.1 // expressed protein // tigr_pseudomol // 11 // --- /// LOC_Os11g35050.2 // expressed protein // tigr_pseudomol // 11 // --- /// NM_001074615 // Oryza sativa (japo…
Os.54226.1.S1_at	484.03	P	162.06	P	2.99	*	Os.54226.1	gb:AK102637.1 /DB_XREF=gi:32987846 /TID=Os.54226.1 /CNT=1 /FEA=FLmRNA /TIER=FL /STK=1 /UG=Os.54226 /UG_TITLE=(japonica cultivar-group) cDNA clone:J033099O11, full insert sequence /DEF=Oryza sativa (japonica cultivar-group) cDNA clone:J033099O11, full insert sequence. /FL=gb:AK102637.1 /REP_ORG=O. sativa	AK102637.1	AK102637 // Oryza sativa Japonica Group cDNA clone:J033099O11, full insert sequence. // gb // 11 // ---
Os.53579.1.S1_at	489.58	P	163.87	P	2.99	*	Os.53579.1	gb:AK073398.1 /DB_XREF=gi:32983421 /TID=Os.53579.1 /CNT=1 /FEA=FLmRNA /TIER=FL /STK=1 /UG=Os.53579 /UG_TITLE=(japonica cultivar-group) cDNA clone:J033045F02, full insert sequence /DEF=Oryza sativa (japonica cultivar-group) cDNA clone:J033045F02, full insert sequence. /FL=gb:AK073398.1 /REP_ORG=O. sativa	AK073398.1	AK073398 // Oryza sativa Japonica Group cDNA clone:J033045F02, full insert sequence. // gb // 11 // --- /// LOC_Os02g30240.1 // expressed protein // tigr_pseudomol // 11 // --- /// NM_001053451 // Oryza sativa (japonica cultivar-group) Os02g0505500 (Os02g0505500) mRNA, complete cds. // refseq // 11 // ---
OsAffx.2569.1.S1_at	225.08	P	75.25	P	2.99	*	OsAffx.2569.1	tigr:9630.m01009 /TID=OsAffx.2569.1 /CNT=1 /FEA=mRNA /TIER=ConsEnd /STK=0 /NOTE=sequence(s) not in UniGene /DEF=HY5 /REP_ORG=O. sativa	9630.m01009	LOC_Os02g10860.1 // transcription factor HY5, putative, expressed // tigr_pseudomol // 11 // --- /// NM_001052771 // Oryza sativa (japonica cultivar-group) Os02g0203000 (Os02g0203000) mRNA, complete cds. // refseq // 11 // ---
Os.47362.1.A1_at	47.85	P	16.05	A	2.98	*	Os.47362.1	gb:BX899638 /DB_XREF=gi:40489787 /DB_XREF=BX899638 /CLONE=y774d05p3 /TID=Os.47362.1 /CNT=2 /FEA=mRNA /TIER=ConsEnd /STK=0 /UG=Os.47362 /UG_TITLE=(japonica cultivar-group) P0468B07.24 (P0468B07.24), mRNA /REP_ORG=O. sativa	BX899638	BX899638 // /DB_XREF=BX899638 /CLONE=y774d05p3 // gb // --- // ---
Os.39075.1.S1_at	112.74	P	37.82	A	2.98	*	Os.39075.1	gb:CB682573 /DB_XREF=gi:29686298 /DB_XREF=OSJNEf10B04.f /CLONE=OSJNEf10B04 /TID=Os.39075.1 /CNT=5 /FEA=EST /TIER=ConsEnd /STK=1 /UG=Os.39075 /UG_TITLE=Transcribed sequence with weak similarity to protein ref:NP_179871.1 (A.thaliana) unknown protein (Arabidopsis thaliana) /REP_ORG=O. sativa	CB682573	LOC_Os03g12990.1 // phytosulfokine precursor protein containing protein, expressed // tigr_pseudomol // 11 // ---
Os.19385.1.S1_at	208.47	P	70	P	2.98	*	Os.19385.1	gb:AK107206.1 /DB_XREF=gi:32992415 /TID=Os.19385.1 /CNT=5 /FEA=FLmRNA /TIER=FL /STK=1 /UG=Os.19385 /UG_TITLE=(japonica cultivar-group) P0042A10.26 (P0042A10.26), mRNA /DEF=Oryza sativa (japonica cultivar-group) cDNA clone:002-125-B09, full insert sequence. /FL=gb:AK107020.1 gb:AK107206.1 /REP_ORG=O. sativa	AK107206.1	AK107020 // Oryza sativa Japonica Group cDNA clone:002-120-H09, full insert sequence. // gb // 11 // --- /// LOC_Os01g52730.1 // expressed protein // tigr_pseudomol // 11 // --- /// NM_001050658 // Oryza sativa (japonica cultivar-group) Os01g0727500 (Os01g0727500) mRNA, complete cds. // refseq // 11 // ---
Os.37565.1.S1_at	75.7	P	25.41	P	2.98	*	Os.37565.1	gb:AK063697.1 /DB_XREF=gi:32973715 /TID=Os.37565.1 /CNT=1 /FEA=FLmRNA /TIER=FL /STK=1 /UG=Os.37565 /UG_TITLE=(japonica cultivar-group) cDNA clone:001-205-B10, full insert sequence /DEF=Oryza sativa (japonica cultivar-group) cDNA clone:001-119-G04, full insert sequence. /FL=gb:AK063697.1 /REP_ORG=O. sativa	AK063697.1	AK063697 // Oryza sativa Japonica Group cDNA clone:001-119-G04, full insert sequence. // gb // 11 // ---
OsAffx.28589.1.S1_at	35.25	P	11.86	P	2.97	*	OsAffx.28589.1	tigr:9630.m00616 /TID=OsAffx.28589.1 /CNT=2 /FEA=mRNA /TIER=ConsEnd /STK=0 /NOTE=sequence(s) not in UniGene /DEF=hypothetical protein /REP_ORG=O. sativa	9630.m00616	BGIOSSFCE005333.1 // --- // bgi_ris // 11 // --- /// LOC_Os02g06800.1 // hypothetical protein // tigr_pseudomol // 11 // --- /// Os02g0163700 // --- // rapdb // 9 // ---
OsAffx.2999.1.S1_at	56.64	P	19.04	P	2.97	*	OsAffx.2999.1	tigr:9630.m04739 /TID=OsAffx.2999.1 /CNT=1 /FEA=mRNA /TIER=ConsEnd /STK=0 /NOTE=sequence(s) not in UniGene /DEF=hypothetical protein /REP_ORG=O. sativa	9630.m04739	LOC_Os02g48600.1 // expressed protein // tigr_pseudomol // 11 // --- /// NM_001054465 // Oryza sativa (japonica cultivar-group) Os02g0717200 (Os02g0717200) mRNA, complete cds. // refseq // 11 // ---
Os.33749.1.S1_at	352.85	P	119.57	P	2.95	*	Os.33749.1	gb:AK067374.1 /DB_XREF=gi:32977392 /TID=Os.33749.1 /CNT=10 /FEA=FLmRNA /TIER=FL /STK=2 /UG=Os.33749 /UG_TITLE=(japonica cultivar-group) cDNA clone:J023069I01, full insert sequence /DEF=Oryza sativa (japonica cultivar-group) cDNA clone:J013105L14, full insert sequence. /FL=gb:AK099160.1 gb:AK067374.1 /REP_ORG=O. sativa	AK067374.1	AK067374 // Oryza sativa Japonica Group cDNA clone:J013105L14, full insert sequence. // gb // 11 // --- /// LOC_Os02g57430.1 // DNL zinc finger family protein, expressed // tigr_pseudomol // 11 // --- /// NM_001055072 // Oryza sativa (japonica cultivar-group) Os02g0819700 (Os02g0819700) mRNA, complete cds. // refseq // 11 // ---
Os.7268.1.S1_at	109.25	P	37	P	2.95	*	Os.7268.1	gb:AK111542.1 /DB_XREF=gi:37988205 /TID=Os.7268.1 /CNT=5 /FEA=FLmRNA /TIER=FL /STK=1 /UG=Os.7268 /UG_TITLE=(japonica cultivar-group) cDNA clone:J013037N20, full insert sequence /DEF=Oryza sativa (japonica cultivar-group) cDNA clone:J013037N20, full insert sequence. /FL=gb:AK111542.1 /REP_ORG=O. sativa	AK111542.1	AK111542 // Oryza sativa Japonica Group cDNA clone:J013037N20, full insert sequence. // gb // 11 // --- /// NM_001074025 // Oryza sativa (japonica cultivar-group) Os11g0212900 (Os11g0212900) mRNA, partial cds. // refseq // 10 // ---
Os.54185.1.S1_at	186.31	P	63.06	P	2.95	*	Os.54185.1	gb:AK102412.1 /DB_XREF=gi:32987621 /TID=Os.54185.1 /CNT=2 /FEA=FLmRNA /TIER=FL /STK=1 /UG=Os.54185 /UG_TITLE=(japonica cultivar-group) cDNA clone:J033093A04, full insert sequence /DEF=Oryza sativa (japonica cultivar-group) cDNA clone:J033093A04, full insert sequence. /FL=gb:AK102412.1 /REP_ORG=O. sativa	AK102412.1	AK102412 // Oryza sativa Japonica Group cDNA clone:J033093A04, full insert sequence. // gb // 11 // --- /// LOC_Os01g72049.1 // mitochondrial SBP40, putative, expressed // tigr_pseudomol // 11 // ---
Os.37152.1.S1_at	168.19	P	56.98	P	2.95	*	Os.37152.1	gb:AK060424.1 /DB_XREF=gi:32970442 /TID=Os.37152.1 /CNT=3 /FEA=FLmRNA /TIER=FL /STK=0 /UG=Os.37152 /UG_TITLE=(japonica cultivar-group) OSJNBa0083M16.13 (OSJNBa0083M16.13), mRNA /DEF=Oryza sativa (japonica cultivar-group) cDNA clone:001-010-H04, full insert sequence. /FL=gb:AK060424.1 /REP_ORG=O. sativa	AK060424.1	LOC_Os01g04170.1 // expressed protein // tigr_pseudomol // 11 // ---
Os.9324.1.S1_at	162.56	P	55.08	P	2.95	*	Os.9324.1	gb:BE040869 /DB_XREF=gi:8336385 /DB_XREF=OF12H04 /TID=Os.9324.1 /CNT=3 /FEA=EST /TIER=ConsEnd /STK=0 /UG=Os.9324 /UG_TITLE=Transcribed sequences /REP_ORG=O. sativa	BE040869	AK289149 // Oryza sativa Japonica Group cDNA, clone: J090099N10, full insert sequence. // gb // 10 // ---
Os.49234.1.A1_at	239.74	P	81.5	P	2.94	*	Os.49234.1	gb:AK103423.1 /DB_XREF=gi:32988632 /TID=Os.49234.1 /CNT=2 /FEA=FLmRNA /TIER=FL /STK=1 /UG=Os.49234 /UG_TITLE=(japonica cultivar-group) cDNA clone:J033128K14, full insert sequence /DEF=Oryza sativa (japonica cultivar-group) cDNA clone:J033128K14, full insert sequence. /FL=gb:AK103423.1 /REP_ORG=O. sativa	AK103423.1	AK103423 // Oryza sativa Japonica Group cDNA clone:J033128K14, full insert sequence. // gb // 11 // --- /// LOC_Os04g54740.1 // expressed protein // tigr_pseudomol // 11 // --- /// NM_001060569 // Oryza sativa (japonica cultivar-group) Os04g0640200 (Os04g0640200) mRNA, complete cds. // refseq // 11 // ---
Os.50901.1.S1_at	80.95	P	27.5	P	2.94	*	Os.50901.1	gb:AK059347.1 /DB_XREF=gi:32969365 /TID=Os.50901.1 /CNT=1 /FEA=FLmRNA /TIER=FL /STK=1 /UG=Os.50901 /UG_TITLE=(japonica cultivar-group) cDNA clone:001-026-C03, full insert sequence /DEF=Oryza sativa (japonica cultivar-group) cDNA clone:001-026-C03, full insert sequence. /FL=gb:AK059347.1 /REP_ORG=O. sativa	AK059347.1	LOC_Os01g64900.1 // HEAT repeat family protein, expressed // tigr_pseudomol // 11 // --- /// NM_001051460 // Oryza sativa (japonica cultivar-group) Os01g0869300 (Os01g0869300) mRNA, partial cds. // refseq // 11 // ---
Os.36913.1.S1_at	1559.95	P	531.02	P	2.94	*	Os.36913.1	gb:AK062381.1 /DB_XREF=gi:32972399 /TID=Os.36913.1 /CNT=14 /FEA=FLmRNA /TIER=FL /STK=0 /UG=Os.36913 /UG_TITLE=(japonica cultivar-group) putative lipid transfer protein (OSJNBa0015J15.6), mRNA /DEF=Oryza sativa (japonica cultivar-group) cDNA clone:001-102-B09, full insert sequence. /FL=gb:AK062381.1 /REP_ORG=O. sativa	AK062381.1	LOC_Os10g40530.1 // cortical cell-delineating protein precursor, putative, expressed // tigr_pseudomol // 11 // --- /// NM_001071866 // Oryza sativa (japonica cultivar-group) Os10g0552800 (Os10g0552800) mRNA, complete cds. // refseq // 11 // ---
Os.14366.1.S1_at	1617	P	549.71	P	2.94	*	Os.14366.1	gb:AK073011.1 /DB_XREF=gi:32983034 /TID=Os.14366.1 /CNT=5 /FEA=FLmRNA /TIER=FL /STK=0 /UG=Os.14366 /UG_TITLE=(japonica cultivar-group) cDNA clone:J023145I01, full insert sequence /DEF=Oryza sativa (japonica cultivar-group) cDNA clone:J023145I01, full insert sequence. /FL=gb:AK073011.1 /REP_ORG=O. sativa	AK073011.1	LOC_Os08g37840.1 // PHI-1, putative, expressed // tigr_pseudomol // 9 // ---
Os.27290.1.A1_at	778.59	P	264.88	P	2.94	*	Os.27290.1	gb:CB657586 /DB_XREF=gi:29661311 /DB_XREF=OSJNEc13A24.r /CLONE=OSJNEc13A24 /TID=Os.27290.1 /CNT=49 /FEA=EST /TIER=Stack /STK=6 /UG=Os.27290 /UG_TITLE=Transcribed sequence with moderate similarity to protein ref:NP_197525.1 (A.thaliana) seed imbitition protein-like (Arabidopsis thaliana) /REP_ORG=O. sativa	CB657586	LOC_Os06g07600.1 // alkaline alpha galactosidase 2, putative, expressed // tigr_pseudomol // 11 // --- /// NM_001063477 // Oryza sativa (japonica cultivar-group) Os06g0172800 (Os06g0172800) mRNA, complete cds. // refseq // 10 // ---
Os.47313.1.A1_at	130.52	P	44.56	P	2.93	*	Os.47313.1	gb:AB004461.1 /DB_XREF=gi:2826899 /TID=Os.47313.1 /CNT=3 /FEA=FLmRNA /TIER=FL /STK=2 /UG=Os.47313 /DEF=Oryza sativa mRNA for DNA polymerase alpha catalytic subunit, complete cds. /PROD=DNA polymerase alpha catalytic subunit /FL=gb:AB004461.1 gb:AK103345.1 /REP_ORG=O. sativa	AB004461.1	AB004461 // Oryza sativa mRNA for DNA polymerase alpha catalytic subunit, complete cds. // gb // 11 // --- /// LOC_Os01g64820.1 // DNA polymerase alpha catalytic subunit, putative, expressed // tigr_pseudomol // 10 // --- /// NM_001051455 // Oryza sativa (japonica cultivar-group) Os01g0868300 (Os01g0868300) mRNA, partial cds. // refseq // 10 // ---
Os.11046.1.S1_at	350.72	P	119.66	P	2.93	*	Os.11046.1	gb:AK119729.1 /DB_XREF=gi:37989352 /TID=Os.11046.1 /CNT=14 /FEA=FLmRNA /TIER=FL /STK=0 /UG=Os.11046 /UG_TITLE=(japonica cultivar-group) cDNA clone:J033114G13, full insert sequence /DEF=Oryza sativa (japonica cultivar-group) cDNA clone:002-157-H08, full insert sequence. /FL=gb:AK119729.1 gb:AK122052.1 /REP_ORG=O. sativa	AK119729.1	LOC_Os06g39240.1 // endothelial differentiation-related factor 1, putative, expressed // tigr_pseudomol // 11 // --- /// LOC_Os06g39240.2 // endothelial differentiation-related factor 1, putative, expressed // tigr_pseudomol // 11 // ---
Os.45976.1.S1_x_at	70.33	P	24.02	P	2.93	*	Os.45976.1	gb:NM_195924.1 /DB_XREF=gi:37533207 /TID=Os.45976.1 /CNT=2 /FEA=mRNA /TIER=ConsEnd /STK=0 /UG=Os.45976 /UG_TITLE=(japonica cultivar-group) hypothetical protein (OSJNAb0078C13.8), mRNA /DEF=Oryza sativa (japonica cultivar-group) hypothetical protein (OSJNAb0078C13.8), mRNA. /REP_ORG=O. sativa	NM_195924.1	LOC_Os10g20810.1 // transposon protein, putative, CACTA, En/Spm sub-class // tigr_pseudomol // 11 // ---
Os.50552.1.S1_at	74.26	P	25.47	A	2.92	*	Os.50552.1	gb:AK121795.1 /DB_XREF=gi:37991418 /TID=Os.50552.1 /CNT=2 /FEA=FLmRNA /TIER=FL /STK=1 /UG=Os.50552 /UG_TITLE=(japonica cultivar-group) cDNA clone:J033095K05, full insert sequence /DEF=Oryza sativa (japonica cultivar-group) cDNA clone:J033095K05, full insert sequence. /FL=gb:AK121795.1 /REP_ORG=O. sativa	AK121795.1	LOC_Os08g35700.1 // Leucine Rich Repeat family protein, expressed // tigr_pseudomol // 11 // --- /// NM_001068507 // Oryza sativa (japonica cultivar-group) Os08g0459100 (Os08g0459100) mRNA, complete cds. // refseq // 11 // ---
Os.27490.1.A1_at	630.18	P	216.06	P	2.92	*	Os.27490.1	gb:AK067469.1 /DB_XREF=gi:32977487 /TID=Os.27490.1 /CNT=14 /FEA=FLmRNA /TIER=FL /STK=1 /UG=Os.27490 /UG_TITLE=(japonica cultivar-group) hypothetical protein (B1109A06.19), mRNA /DEF=Oryza sativa (japonica cultivar-group) cDNA clone:J013105E17, full insert sequence. /FL=gb:AK067469.1 /REP_ORG=O. sativa	AK067469.1	AK067469 // Oryza sativa Japonica Group cDNA clone:J013105E17, full insert sequence. // gb // 11 // ---
Os.23297.1.S1_at	136.31	P	46.71	P	2.92	*	Os.23297.1	gb:AK120661.1 /DB_XREF=gi:37990284 /TID=Os.23297.1 /CNT=4 /FEA=FLmRNA /TIER=FL /STK=0 /UG=Os.23297 /UG_TITLE=(japonica cultivar-group) hypothetical protein (OSJNBa0091J19.23), mRNA /DEF=Oryza sativa (japonica cultivar-group) cDNA clone:J013158J07, full insert sequence. /FL=gb:AK120661.1 /REP_ORG=O. sativa	AK120661.1	AK120661 // Oryza sativa Japonica Group cDNA clone:J013158J07, full insert sequence. // gb // 11 // --- /// LOC_Os03g56860.1 // expressed protein // tigr_pseudomol // 11 // --- /// NM_001057991 // Oryza sativa (japonica cultivar-group) Os03g0781300 (Os03g0781300) mRNA, complete cds. // refseq // 11 // ---
Os.12946.1.S1_at	167.15	P	57.45	A	2.91	*	Os.12946.1	gb:AU222529 /DB_XREF=gi:15008141 /DB_XREF=AU222529 /CLONE=C60684 /TID=Os.12946.1 /CNT=1 /FEA=EST /TIER=ConsEnd /STK=1 /UG=Os.12946 /UG_TITLE=Transcribed sequence with weak similarity to protein ref:NP_566667.1 (A.thaliana) expressed protein (Arabidopsis thaliana) /REP_ORG=O. sativa	AU222529	BGIOSSFCE026769.1 // --- // bgi_ris // 0 // chr8:25064438-25069490(-) /// LOC_Os08g39810.1 // retrotransposon protein, putative, unclassified, expressed // tigr_pseudomol // 0 // chr8:25061739-25069848(-) /// NM_001068731 // Oryza sativa (japonica cultivar-group) Os08g0508500 (Os08g0508500) mRNA, complete cds. // refseq // 0 // chr8:25060305-25069805(-)
Os.12190.1.S1_at	3199.67	P	1100.48	P	2.91	*	Os.12190.1	gb:AK122129.1 /DB_XREF=gi:37991775 /TID=Os.12190.1 /CNT=66 /FEA=FLmRNA /TIER=FL+Stack /STK=18 /UG=Os.12190 /UG_TITLE=10 kDa chaperonin mRNA, complete cds /DEF=Oryza sativa (japonica cultivar-group) cDNA clone:J033132M21, full insert sequence. /FL=gb:AF009413.1 gb:AK059154.1 gb:AK119728.1 gb:AK122129.1 /REP_ORG=O. sativa	AK122129.1	AF009413 // Oryza sativa 10 kDa chaperonin mRNA, complete cds. // gb // 11 // --- /// AK122129 // Oryza sativa Japonica Group cDNA clone:J033132M21, full insert sequence. // gb // 11 // --- /// LOC_Os07g44740.1 // chaperonin, putative, expressed // tigr_pseudomol // 11 // --- /// NM_001066966 // Oryza sativa (japonica cultivar-group) Os07g0641700 (Os07g0641700) mRNA, complete cds. // refseq // 11…
Os.32948.1.S1_at	175.37	P	60.26	P	2.91	*	Os.32948.1	gb:AK102283.1 /DB_XREF=gi:32987492 /TID=Os.32948.1 /CNT=32 /FEA=FLmRNA /TIER=FL+Stack /STK=7 /UG=Os.32948 /UG_TITLE=(japonica cultivar-group) cDNA clone:J033089G08, full insert sequence /DEF=Oryza sativa (japonica cultivar-group) cDNA clone:J033089G08, full insert sequence. /FL=gb:AK102283.1 /REP_ORG=O. sativa	AK102283.1	AK102283 // Oryza sativa Japonica Group cDNA clone:J033089G08, full insert sequence. // gb // 11 // --- /// AK105395 // Oryza sativa Japonica Group cDNA clone:001-123-B08, full insert sequence. // gb // 11 // --- /// BGIOSSBCE023134.1 // --- // bgi_ris // 11 // --- /// LOC_Os07g32420.1 // DNA binding protein, putative, expressed // tigr_pseudomol // 11 // --- /// LOC_Os07g32420.2 // DNA binding p…
Os.25532.1.S1_a_at	76.01	P	26.15	P	2.91	*	Os.25532.1	gb:AK111860.1 /DB_XREF=gi:37988523 /TID=Os.25532.1 /CNT=3 /FEA=FLmRNA /TIER=FL /STK=2 /UG=Os.25532 /UG_TITLE=(japonica cultivar-group) cDNA clone:001-127-D02, full insert sequence /DEF=Oryza sativa (japonica cultivar-group) cDNA clone:J033025A12, full insert sequence. /FL=gb:AK111860.1 gb:AK112085.1 /REP_ORG=O. sativa	AK111860.1	AK111860 // Oryza sativa Japonica Group cDNA clone:J033025A12, full insert sequence. // gb // 11 // --- /// BGIOSSBCE011737.1 // --- // bgi_ris // 11 // --- /// BGIOSSFCE011915.1 // --- // bgi_ris // 10 // --- /// LOC_Os03g51550.1 // expressed protein // tigr_pseudomol // 11 // --- /// LOC_Os03g51550.2 // expressed protein // tigr_pseudomol // 11 // --- /// LOC_Os03g51550.3 // expressed protein /…
Os.15428.1.S1_at	532.12	P	182.56	P	2.91	*	Os.15428.1	gb:AK065414.1 /DB_XREF=gi:32975432 /TID=Os.15428.1 /CNT=10 /FEA=FLmRNA /TIER=FL /STK=1 /UG=Os.15428 /UG_TITLE=(japonica cultivar-group) P0047E11.18 (P0047E11.18), mRNA /DEF=Oryza sativa (japonica cultivar-group) cDNA clone:J013022J10, full insert sequence. /FL=gb:AK065414.1 /REP_ORG=O. sativa	AK065414.1	AK065414 // Oryza sativa Japonica Group cDNA clone:J013022J10, full insert sequence. // gb // 9 // --- /// LOC_Os01g50622.1 // wound inducive gene, putative, expressed // tigr_pseudomol // 9 // --- /// LOC_Os01g50622.2 // wound inducive gene, putative, expressed // tigr_pseudomol // 9 // --- /// LOC_Os01g50622.3 // wound inducive gene, putative, expressed // tigr_pseudomol // 9 // --- /// LOC_Os0…
Os.10185.1.S1_at	153.63	P	52.75	P	2.91	*	Os.10185.1	gb:AK101049.1 /DB_XREF=gi:32986258 /TID=Os.10185.1 /CNT=4 /FEA=FLmRNA /TIER=FL /STK=1 /UG=Os.10185 /UG_TITLE=(japonica cultivar-group) cDNA clone:J033009I14, full insert sequence /DEF=Oryza sativa (japonica cultivar-group) cDNA clone:J033009I14, full insert sequence. /FL=gb:AK101049.1 /REP_ORG=O. sativa	AK101049.1	LOC_Os11g31470.1 // expressed protein // tigr_pseudomol // 11 // --- /// LOC_Os11g31470.2 // expressed protein // tigr_pseudomol // 11 // --- /// LOC_Os11g31470.3 // expressed protein // tigr_pseudomol // 11 // --- /// NM_001074494 // Oryza sativa (japonica cultivar-group) Os11g0513900 (Os11g0513900) mRNA, complete cds. // refseq // 11 // ---
Os.8342.1.S1_at	401.71	P	137.88	P	2.91	*	Os.8342.1	gb:AK103237.1 /DB_XREF=gi:32988446 /TID=Os.8342.1 /CNT=11 /FEA=FLmRNA /TIER=FL /STK=0 /UG=Os.8342 /UG_TITLE=(japonica cultivar-group) cDNA clone:J033123F08, full insert sequence /DEF=Oryza sativa (japonica cultivar-group) cDNA clone:J033123F08, full insert sequence. /FL=gb:AK103237.1 /REP_ORG=O. sativa	AK103237.1	AK103237 // Oryza sativa Japonica Group cDNA clone:J033123F08, full insert sequence. // gb // 10 // --- /// LOC_Os03g43860.1 // charged multivesicular body protein 2a, putative, expressed // tigr_pseudomol // 11 // --- /// NM_001057274 // Oryza sativa (japonica cultivar-group) Os03g0639800 (Os03g0639800) mRNA, complete cds. // refseq // 10 // ---
OsAffx.3427.1.S1_at	224.56	P	77.18	P	2.91	*	OsAffx.3427.1	tigr:9631.m03641 /TID=OsAffx.3427.1 /CNT=1 /FEA=mRNA /TIER=ConsEnd /STK=0 /NOTE=sequence(s) not in UniGene /DEF=putative Acyl-CoA-binding protein /REP_ORG=O. sativa	9631.m03641	LOC_Os03g37960.1 // acyl-CoA-binding protein, putative // tigr_pseudomol // 11 // --- /// NM_001057071 // Oryza sativa (japonica cultivar-group) Os03g0576600 (Os03g0576600) mRNA, complete cds. // refseq // 11 // ---
OsAffx.4769.1.S1_at	330.02	P	113.34	P	2.91	*	OsAffx.4769.1	tigr:9634.m00792 /TID=OsAffx.4769.1 /CNT=1 /FEA=mRNA /TIER=ConsEnd /STK=0 /NOTE=sequence(s) not in UniGene /DEF=hypothetical protein /REP_ORG=O. sativa	9634.m00792	AK241189 // Oryza sativa Japonica Group cDNA, clone: J065120K22, full insert sequence. // gb // 9 // --- /// BGIOSSFCE019540.1 // --- // bgi_ris // 11 // --- /// CT831757 // Oryza sativa (indica cultivar-group) cDNA clone:OSIGCSN007C07, full insert sequence. // gb // 11 // --- /// LOC_Os01g15448.1 // expressed protein // tigr_pseudomol // 9 // --- /// LOC_Os06g08510.2 // expressed protein // tigr…
Os.11745.1.S1_at	82.56	P	28.5	A	2.9	*	Os.11745.1	gb:AK102677.1 /DB_XREF=gi:32987886 /TID=Os.11745.1 /CNT=1 /FEA=FLmRNA /TIER=FL /STK=1 /UG=Os.11745 /UG_TITLE=(japonica cultivar-group) cDNA clone:J033102H09, full insert sequence /DEF=Oryza sativa (japonica cultivar-group) cDNA clone:J033102H09, full insert sequence. /FL=gb:AK102677.1 /REP_ORG=O. sativa	AK102677.1	AK102677 // Oryza sativa Japonica Group cDNA clone:J033102H09, full insert sequence. // gb // 11 // --- /// LOC_Os11g31770.2 // expressed protein // tigr_pseudomol // 11 // ---
OsAffx.4294.1.S1_at	59.3	P	20.48	A	2.9	*	OsAffx.4294.1	tigr:9633.m00920 /TID=OsAffx.4294.1 /CNT=1 /FEA=mRNA /TIER=ConsEnd /STK=0 /NOTE=sequence(s) not in UniGene /DEF=hypothetical protein /REP_ORG=O. sativa	9633.m00920	BGIOSSBCE016394.1 // --- // bgi_ris // 11 // --- /// LOC_Os05g10580.1 // cullin-1, putative, expressed // tigr_pseudomol // 11 // --- /// Os05g0193900 // --- // rapdb // 11 // ---
Os.18091.1.S1_at	81.45	P	28.04	P	2.9	*	Os.18091.1	gb:AK058420.1 /DB_XREF=gi:32968438 /TID=Os.18091.1 /CNT=6 /FEA=FLmRNA /TIER=FL /STK=0 /UG=Os.18091 /UG_TITLE=(japonica cultivar-group) cDNA clone:J033081C21, full insert sequence /DEF=Oryza sativa (japonica cultivar-group) cDNA clone:001-015-D08, full insert sequence. /FL=gb:AK058420.1 gb:AK102036.1 /REP_ORG=O. sativa	AK058420.1	LOC_Os05g38210.1 // mitochondrial glycoprotein, expressed // tigr_pseudomol // 11 // --- /// NM_001062263 // Oryza sativa (japonica cultivar-group) Os05g0456000 (Os05g0456000) mRNA, complete cds. // refseq // 9 // ---
Os.52057.1.S1_at	226.65	P	78.3	P	2.89	*	Os.52057.1	gb:AK064634.1 /DB_XREF=gi:32974652 /TID=Os.52057.1 /CNT=2 /FEA=FLmRNA /TIER=FL /STK=1 /UG=Os.52057 /UG_TITLE=(japonica cultivar-group) cDNA clone:002-113-H10, full insert sequence /DEF=Oryza sativa (japonica cultivar-group) cDNA clone:002-113-H10, full insert sequence. /FL=gb:AK064634.1 /REP_ORG=O. sativa	AK064634.1	LOC_Os03g36630.1 // expressed protein // tigr_pseudomol // 11 // --- /// NM_001057031 // Oryza sativa (japonica cultivar-group) Os03g0564200 (Os03g0564200) mRNA, partial cds. // refseq // 11 // ---
OsAffx.30676.2.S1_x_at	405.94	P	140.6	P	2.89	*	OsAffx.30676.2	tigr:9638.m03079 /TID=OsAffx.30676.2 /CNT=2 /FEA=mRNA /TIER=ConsEnd /STK=0 /NOTE=sequence(s) not in UniGene /DEF=putative secretory protein /REP_ORG=O. sativa	9638.m03079	LOC_Os10g34910.1 // secretory protein, putative // tigr_pseudomol // 11 // --- /// NM_001071459 // Oryza sativa (japonica cultivar-group) Os10g0490800 (Os10g0490800) mRNA, complete cds. // refseq // 11 // ---
Os.4882.1.S2_at	428.86	P	148.87	P	2.88	*	Os.4882.1	gb:AK106599.1 /DB_XREF=gi:32991808 /TID=Os.4882.1 /CNT=134 /FEA=FLmRNA /TIER=FL /STK=1 /UG=Os.4882 /UG_TITLE=(japonica cultivar-group) unknown protein (OJ1004_F02.2), mRNA /DEF=Oryza sativa (japonica cultivar-group) cDNA clone:002-112-B01, full insert sequence. /FL=gb:AK121594.1 gb:AK106599.1 gb:AK064393.1 /REP_ORG=O. sativa	AK106599.1	AK106599 // Oryza sativa Japonica Group cDNA clone:002-112-B01, full insert sequence. // gb // 11 // ---
Os.9746.1.S1_at	381.26	P	132.22	P	2.88	*	Os.9746.1	gb:AK064737.1 /DB_XREF=gi:32974755 /TID=Os.9746.1 /CNT=2 /FEA=FLmRNA /TIER=FL /STK=1 /UG=Os.9746 /UG_TITLE=(japonica cultivar-group) cDNA clone:002-120-C11, full insert sequence /DEF=Oryza sativa (japonica cultivar-group) cDNA clone:002-120-C11, full insert sequence. /FL=gb:AK064737.1 /REP_ORG=O. sativa	AK064737.1	AK064737 // Oryza sativa Japonica Group cDNA clone:002-120-C11, full insert sequence. // gb // 11 // --- /// LOC_Os02g06754.1 // expressed protein // tigr_pseudomol // 11 // --- /// NM_001052519 // Oryza sativa (japonica cultivar-group) Os02g0163300 (Os02g0163300) mRNA, complete cds. // refseq // 11 // ---
Os.3927.2.S1_s_at	213.17	P	73.89	P	2.88	*	Os.3927.2	gb:AK072113.1 /DB_XREF=gi:32982136 /TID=Os.3927.2 /CNT=10 /FEA=FLmRNA /TIER=FL /STK=2 /UG=Os.3927 /UG_TITLE=(japonica cultivar-group) unnamed protein product (Gene), mRNA /DEF=Oryza sativa (japonica cultivar-group) cDNA clone:J013123H08, full insert sequence. /FL=gb:AK072113.1 /REP_ORG=O. sativa	AK072113.1	LOC_Os01g15000.1 // triacylglycerol lipase, putative, expressed // tigr_pseudomol // 11 // --- /// LOC_Os01g15000.2 // triacylglycerol lipase, putative, expressed // tigr_pseudomol // 11 // ---
Os.17195.1.A1_at	328.52	P	114.11	P	2.88	*	Os.17195.1	gb:AK066850.1 /DB_XREF=gi:32976868 /TID=Os.17195.1 /CNT=4 /FEA=FLmRNA /TIER=FL /STK=1 /UG=Os.17195 /UG_TITLE=(japonica cultivar-group) cDNA clone:J013081O13, full insert sequence /DEF=Oryza sativa (japonica cultivar-group) cDNA clone:J013081O13, full insert sequence. /FL=gb:AK066850.1 /REP_ORG=O. sativa	AK066850.1	AK068772 // Oryza sativa Japonica Group cDNA clone:J013164L07, full insert sequence. // gb // 0 // chr4:25439243-25447962(+) /// NM_001059838 // Oryza sativa (japonica cultivar-group) Os04g0513400 (Os04g0513400) mRNA, complete cds. // refseq // 0 // chr4:25439243-25447962(+)
Os.37783.1.S1_a_at	202.16	P	70.37	P	2.87	*	Os.37783.1	gb:AK105219.1 /DB_XREF=gi:32990428 /TID=Os.37783.1 /CNT=24 /FEA=FLmRNA /TIER=FL+Stack /STK=18 /UG=Os.37783 /UG_TITLE=(japonica cultivar-group) cDNA clone:001-110-E07, full insert sequence /DEF=Oryza sativa (japonica cultivar-group) cDNA clone:001-110-E07, full insert sequence. /FL=gb:AK105219.1 /REP_ORG=O. sativa	AK105219.1	AK287615 // Oryza sativa Japonica Group cDNA, clone: J065063G24, full insert sequence. // gb // 11 // --- /// CT829024 // Oryza sativa (indica cultivar-group) cDNA clone:OSIGCRA221A03, full insert sequence. // gb // 11 // --- /// CT829649 // Oryza sativa (indica cultivar-group) cDNA clone:OSIGCRA114G09, full insert sequence. // gb // 11 // --- /// CT831673 // Oryza sativa (indica cultivar-group) …
Os.57017.1.S1_at	484.47	P	168.62	P	2.87	*	Os.57017.1	gb:AK110752.1 /DB_XREF=gi:32995961 /TID=Os.57017.1 /CNT=1 /FEA=FLmRNA /TIER=FL /STK=1 /UG=Os.57017 /UG_TITLE=(japonica cultivar-group) cDNA clone:002-170-G08, full insert sequence /DEF=Oryza sativa (japonica cultivar-group) cDNA clone:002-170-G08, full insert sequence. /FL=gb:AK110752.1 /REP_ORG=O. sativa	AK110752.1	LOC_Os02g19990.1 // reticulon family protein, expressed // tigr_pseudomol // 11 // --- /// LOC_Os02g19990.2 // reticulon family protein, expressed // tigr_pseudomol // 11 // --- /// NM_001053164 // Oryza sativa (japonica cultivar-group) Os02g0302900 (Os02g0302900) mRNA, complete cds. // refseq // 11 // ---
Os.8113.2.S1_x_at	102.07	P	35.57	P	2.87	*	Os.8113.2	gb:NM_189545.1 /DB_XREF=gi:34906173 /GEN=P0406H10.22 /TID=Os.8113.2 /CNT=1 /FEA=mRNA /TIER=ConsEnd /STK=0 /UG=Os.8113 /DEF=Oryza sativa (japonica cultivar-group) putative extensin-like protein (P0406H10.22), mRNA. /PROD=putative extensin-like protein /REP_ORG=O. sativa	NM_189545.1	AK103199 // Oryza sativa Japonica Group cDNA clone:J033122A11, full insert sequence. // gb // 9 // --- /// LOC_Os01g08470.1 // protein binding protein, putative, expressed // tigr_pseudomol // 10 // --- /// NM_001048739 // Oryza sativa (japonica cultivar-group) Os01g0180000 (Os01g0180000) mRNA, complete cds. // refseq // 10 // ---
OsAffx.27446.1.S1_s_at	345.63	P	120.44	P	2.87	*	OsAffx.27446.1	tigr:9634.m00287 /TID=OsAffx.27446.1 /CNT=1 /FEA=mRNA /TIER=ConsEnd /STK=0 /NOTE=sequence(s) not in UniGene /DEF=AY081746 At1g07830F24B9_7 /REP_ORG=O. sativa	9634.m00287	BGIOSSBCE018908.1 // --- // bgi_ris // 11 // --- /// CT833511 // Oryza sativa (indica cultivar-group) cDNA clone:OSIGCSA036J04, full insert sequence. // gb // 11 // --- /// LOC_Os06g03790.1 // 39S ribosomal protein L47, mitochondrial precursor, putative, expressed // tigr_pseudomol // 11 // --- /// NM_001063208 // Oryza sativa (japonica cultivar-group) Os06g0128500 (Os06g0128500) mRNA, complete c…
Os.35966.1.S1_at	74	P	25.84	A	2.86	*	Os.35966.1	gb:AK064727.1 /DB_XREF=gi:32974745 /TID=Os.35966.1 /CNT=3 /FEA=FLmRNA /TIER=FL /STK=0 /UG=Os.35966 /UG_TITLE=(japonica cultivar-group) P0446G04.24 (P0446G04.24), mRNA /DEF=Oryza sativa (japonica cultivar-group) cDNA clone:002-120-A02, full insert sequence. /FL=gb:AK064727.1 /REP_ORG=O. sativa	AK064727.1	LOC_Os01g61570.1 // anther-specific proline-rich protein APG precursor, putative, expressed // tigr_pseudomol // 11 // --- /// NM_001051239 // Oryza sativa (japonica cultivar-group) Os01g0832100 (Os01g0832100) mRNA, complete cds. // refseq // 9 // ---
Os.5875.1.S1_at	261.71	P	91.57	P	2.86	*	Os.5875.1	gb:AK110593.1 /DB_XREF=gi:32995802 /TID=Os.5875.1 /CNT=2 /FEA=FLmRNA /TIER=FL /STK=1 /UG=Os.5875 /UG_TITLE=(japonica cultivar-group) cDNA clone:002-168-F09, full insert sequence /DEF=Oryza sativa (japonica cultivar-group) cDNA clone:002-168-F09, full insert sequence. /FL=gb:AK110593.1 /REP_ORG=O. sativa	AK110593.1	AK110593 // Oryza sativa Japonica Group cDNA clone:002-168-F09, full insert sequence. // gb // 11 // --- /// LOC_Os12g06080.1 // expressed protein // tigr_pseudomol // 11 // --- /// NM_001072731 // Oryza sativa (japonica cultivar-group) Os12g0157000 (Os12g0157000) mRNA, complete cds. // refseq // 11 // ---
Os.51717.1.S1_at	212.77	P	74.31	P	2.86	*	Os.51717.1	gb:AK063512.1 /DB_XREF=gi:32973530 /TID=Os.51717.1 /CNT=1 /FEA=FLmRNA /TIER=FL /STK=1 /UG=Os.51717 /UG_TITLE=(japonica cultivar-group) cDNA clone:001-116-G03, full insert sequence /DEF=Oryza sativa (japonica cultivar-group) cDNA clone:001-116-G03, full insert sequence. /FL=gb:AK063512.1 /REP_ORG=O. sativa	AK063512.1	AK063512 // Oryza sativa Japonica Group cDNA clone:001-116-G03, full insert sequence. // gb // 11 // --- /// LOC_Os02g39390.1 // expressed protein // tigr_pseudomol // 11 // --- /// LOC_Os02g39390.2 // expressed protein // tigr_pseudomol // 11 // --- /// NM_001053915 // Oryza sativa (japonica cultivar-group) Os02g0606700 (Os02g0606700) mRNA, complete cds. // refseq // 11 // ---
Os.34731.1.S1_at	415.65	P	145.19	P	2.86	*	Os.34731.1	gb:AK070354.1 /DB_XREF=gi:32980378 /TID=Os.34731.1 /CNT=9 /FEA=FLmRNA /TIER=FL /STK=0 /UG=Os.34731 /UG_TITLE=(japonica cultivar-group) cDNA clone:J023051M23, full insert sequence /DEF=Oryza sativa (japonica cultivar-group) cDNA clone:J023051M23, full insert sequence. /FL=gb:AK070354.1 /REP_ORG=O. sativa	AK070354.1	LOC_Os02g37254.1 // expressed protein // tigr_pseudomol // 11 // --- /// NM_001053795 // Oryza sativa (japonica cultivar-group) Os02g0583900 (Os02g0583900) mRNA, complete cds. // refseq // 10 // ---
Os.37621.2.S1_at	159.61	P	55.89	P	2.86	*	Os.37621.2	gb:AK110685.1 /DB_XREF=gi:32995894 /TID=Os.37621.2 /CNT=3 /FEA=FLmRNA /TIER=FL /STK=0 /UG=Os.37621 /UG_TITLE=(japonica cultivar-group) putative receptor serinethreonine kinase (OJ1212_B09.4), mRNA /DEF=Oryza sativa (japonica cultivar-group) cDNA clone:002-169-H09, full insert sequence. /FL=gb:AK110685.1 /REP_ORG=O. sativa	AK110685.1	AK110685 // Oryza sativa Japonica Group cDNA clone:002-169-H09, full insert sequence. // gb // 9 // --- /// LOC_Os01g02334.1 // expressed protein // tigr_pseudomol // 9 // --- /// NM_001048357 // Oryza sativa (japonica cultivar-group) Os01g0113600 (Os01g0113600) mRNA, complete cds. // refseq // 9 // ---
Os.6114.1.S1_at	584.28	P	205.1	P	2.85	*	Os.6114.1	gb:AK067988.1 /DB_XREF=gi:32978006 /TID=Os.6114.1 /CNT=7 /FEA=FLmRNA /TIER=FL /STK=1 /UG=Os.6114 /UG_TITLE=(japonica cultivar-group) cDNA clone:J013123D05, full insert sequence /DEF=Oryza sativa (japonica cultivar-group) cDNA clone:J013123D05, full insert sequence. /FL=gb:AK067988.1 /REP_ORG=O. sativa	AK067988.1	AK067988 // Oryza sativa Japonica Group cDNA clone:J013123D05, full insert sequence. // gb // 11 // --- /// LOC_Os05g09500.2 // hexokinase-1, putative, expressed // tigr_pseudomol // 10 // --- /// NM_001061370 // Oryza sativa (japonica cultivar-group) Os05g0187100 (Os05g0187100) mRNA, complete cds. // refseq // 10 // ---
Os.7733.1.S2_at	104.75	P	36.74	P	2.85	*	Os.7733.1	gb:AK064467.1 /DB_XREF=gi:32974485 /TID=Os.7733.1 /CNT=6 /FEA=FLmRNA /TIER=FL /STK=1 /UG=Os.7733 /UG_TITLE=(japonica cultivar-group) P0470A12.36 (P0470A12.36), mRNA /DEF=Oryza sativa (japonica cultivar-group) cDNA clone:002-110-G11, full insert sequence. /FL=gb:AK099881.1 gb:AK064467.1 /REP_ORG=O. sativa	AK064467.1	AK064467 // Oryza sativa Japonica Group cDNA clone:002-110-G11, full insert sequence. // gb // 11 // --- /// LOC_Os01g68524.1 // EMB2758, putative, expressed // tigr_pseudomol // 10 // --- /// LOC_Os01g68524.2 // EMB2758, putative, expressed // tigr_pseudomol // 10 // ---
OsAffx.26050.8.S1_x_at	117.79	P	41.29	P	2.85	*	OsAffx.26050.8	gb:NM_190860.1 /DB_XREF=gi:34908803 /GEN=P0557A01.12 /TID=OsAffx.26050.8 /CNT=7 /FEA=mRNA /TIER=ConsEnd /STK=0 /NOTE=sequence(s) not in UniGene /DEF=Oryza sativa (japonica cultivar-group) RNA polymerase beta subunit-1 (P0557A01.12), mRNA. /PROD=RNA polymerase beta subunit-1 /REP_ORG=O. sativa	NM_190860.1	LOC_Os02g24614.1 // DNA-directed RNA polymerase beta chain, putative // tigr_pseudomol // 11 // --- /// LOC_Osp1g00250.1 // RNA polymerase beta' chain // tigr_pseudomol // 11 // ---
Os.50807.1.S1_at	127.8	P	44.99	A	2.84	*	Os.50807.1	gb:AK058704.1 /DB_XREF=gi:32968722 /TID=Os.50807.1 /CNT=1 /FEA=FLmRNA /TIER=FL /STK=1 /UG=Os.50807 /UG_TITLE=(japonica cultivar-group) cDNA clone:001-019-C08, full insert sequence /DEF=Oryza sativa (japonica cultivar-group) cDNA clone:001-019-C08, full insert sequence. /FL=gb:AK058704.1 /REP_ORG=O. sativa	AK058704.1	LOC_Os06g11650.1 // erg-1, putative, expressed // tigr_pseudomol // 9 // --- /// NM_001063701 // Oryza sativa (japonica cultivar-group) Os06g0219900 (Os06g0219900) mRNA, complete cds. // refseq // 9 // ---
Os.48981.1.S1_at	134.66	P	47.34	P	2.84	*	Os.48981.1	gb:AK107438.1 /DB_XREF=gi:32992647 /TID=Os.48981.1 /CNT=8 /FEA=FLmRNA /TIER=FL /STK=1 /UG=Os.48981 /UG_TITLE=(japonica cultivar-group) cDNA clone:002-128-B02, full insert sequence /DEF=Oryza sativa (japonica cultivar-group) cDNA clone:002-128-B02, full insert sequence. /FL=gb:AK107438.1 /REP_ORG=O. sativa	AK107438.1	LOC_Os07g40240.1 // GIR1, putative, expressed // tigr_pseudomol // 11 // --- /// NM_001066694 // Oryza sativa (japonica cultivar-group) Os07g0592000 (Os07g0592000) mRNA, complete cds. // refseq // 11 // ---
Os.50106.1.S1_at	54.2	P	19.1	P	2.84	*	Os.50106.1	gb:AK119864.1 /DB_XREF=gi:37989487 /TID=Os.50106.1 /CNT=1 /FEA=FLmRNA /TIER=FL /STK=1 /UG=Os.50106 /UG_TITLE=(japonica cultivar-group) cDNA clone:002-179-A03, full insert sequence /DEF=Oryza sativa (japonica cultivar-group) cDNA clone:002-179-A03, full insert sequence. /FL=gb:AK119864.1 /REP_ORG=O. sativa	AK119864.1	LOC_Os03g42790.1 // ubiquitin-protein ligase/ zinc ion binding protein, putative, expressed // tigr_pseudomol // 11 // --- /// NM_001057234 // Oryza sativa (japonica cultivar-group) Os03g0626100 (Os03g0626100) mRNA, complete cds. // refseq // 11 // ---
Os.35826.2.S1_at	84.7	P	29.81	P	2.84	*	Os.35826.2	gb:AK065616.1 /DB_XREF=gi:32975634 /TID=Os.35826.2 /CNT=3 /FEA=FLmRNA /TIER=FL /STK=0 /UG=Os.35826 /UG_TITLE=(japonica cultivar-group) cDNA clone:J013027P06, full insert sequence /DEF=Oryza sativa (japonica cultivar-group) cDNA clone:J013027P06, full insert sequence. /FL=gb:AK065616.1 /REP_ORG=O. sativa	AK065616.1	AK065616 // Oryza sativa Japonica Group cDNA clone:J013027P06, full insert sequence. // gb // 9 // --- /// LOC_Os02g54200.2 // mTERF family protein, expressed // tigr_pseudomol // 11 // ---
Os.11327.1.S1_at	3738.14	P	1314.9	P	2.84	*	Os.11327.1	gb:CB669073 /DB_XREF=gi:29672798 /DB_XREF=OSJNEe01E20.r /CLONE=OSJNEe01E20 /TID=Os.11327.1 /CNT=45 /FEA=EST /TIER=Stack /STK=15 /UG=Os.11327 /UG_TITLE=Transcribed sequence with moderate similarity to protein ref:NP_201306.1 (A.thaliana) AAC72837.1) (Arabidopsis thaliana) /REP_ORG=O. sativa	CB669073	AK318591 // Oryza sativa Japonica Group cDNA, clone: J100049M10, full insert sequence. // gb // 11 // --- /// LOC_Os03g18130.1 // asparagine synthetase, putative, expressed // tigr_pseudomol // 11 // --- /// LOC_Os03g18130.2 // asparagine synthetase, putative, expressed // tigr_pseudomol // 11 // --- /// LOC_Os03g18130.3 // asparagine synthetase, putative, expressed // tigr_pseudomol // 11 // ---
Os.7391.1.S1_at	285.36	P	100.5	P	2.84	*	Os.7391.1	gb:CR285548 /DB_XREF=gi:44672114 /DB_XREF=CR285548 /CLONE=p801a11p3 /TID=Os.7391.1 /CNT=7 /FEA=EST /TIER=ConsEnd /STK=0 /UG=Os.7391 /UG_TITLE=Transcribed sequence with moderate similarity to protein ref:NP_171716.1 (A.thaliana) Mago Nashi-like protein (Arabidopsis thaliana) /REP_ORG=O. sativa	CR285548	CT837598 // Oryza sativa (indica cultivar-group) cDNA clone:OSIGCFA013D06, full insert sequence. // gb // 11 // --- /// LOC_Os08g01660.1 // protein mago nashi, putative, expressed // tigr_pseudomol // 10 // --- /// LOC_Os08g01660.3 // protein mago nashi, putative, expressed // tigr_pseudomol // 11 // ---
Os.46576.1.S1_at	159.99	P	56.45	A	2.83	*	Os.46576.1	gb:AK063117.1 /DB_XREF=gi:32973135 /TID=Os.46576.1 /CNT=1 /FEA=FLmRNA /TIER=FL /STK=1 /UG=Os.46576 /UG_TITLE=(japonica cultivar-group) putative lipid transfer protein (OSJNBa0062C05.16), mRNA /DEF=Oryza sativa (japonica cultivar-group) cDNA clone:001-111-E03, full insert sequence. /FL=gb:AK063117.1 /REP_ORG=O. sativa	AK063117.1	LOC_Os10g36100.1 // nonspecific lipid-transfer protein precursor, putative, expressed // tigr_pseudomol // 11 // --- /// NM_001071540 // Oryza sativa (japonica cultivar-group) Os10g0504900 (Os10g0504900) mRNA, complete cds. // refseq // 11 // ---
Os.51967.1.S1_at	198.41	P	70.17	P	2.83	*	Os.51967.1	gb:AK064429.1 /DB_XREF=gi:32974447 /TID=Os.51967.1 /CNT=1 /FEA=FLmRNA /TIER=FL /STK=1 /UG=Os.51967 /UG_TITLE=(japonica cultivar-group) cDNA clone:002-110-C11, full insert sequence /DEF=Oryza sativa (japonica cultivar-group) cDNA clone:002-110-C11, full insert sequence. /FL=gb:AK064429.1 /REP_ORG=O. sativa	AK064429.1	NM_001059729 // Oryza sativa (japonica cultivar-group) Os04g0495500 (Os04g0495500) mRNA, partial cds. // refseq // 11 // ---
Os.5762.1.S1_at	185.3	P	65.65	P	2.82	*	Os.5762.1	gb:AK067122.1 /DB_XREF=gi:32977140 /TID=Os.5762.1 /CNT=2 /FEA=FLmRNA /TIER=FL /STK=1 /UG=Os.5762 /UG_TITLE=(japonica cultivar-group) cDNA clone:J033111N23, full insert sequence /DEF=Oryza sativa (japonica cultivar-group) cDNA clone:J013097A06, full insert sequence. /FL=gb:AK067122.1 /REP_ORG=O. sativa	AK067122.1	AK067122 // Oryza sativa Japonica Group cDNA clone:J013097A06, full insert sequence. // gb // 11 // --- /// LOC_Os08g19374.3 // expressed protein // tigr_pseudomol // 11 // ---
Os.18466.1.S1_at	107.32	P	38.08	P	2.82	*	Os.18466.1	gb:AK071576.1 /DB_XREF=gi:32981599 /TID=Os.18466.1 /CNT=4 /FEA=FLmRNA /TIER=FL /STK=0 /UG=Os.18466 /UG_TITLE=(japonica cultivar-group) cDNA clone:J023105A17, full insert sequence /DEF=Oryza sativa (japonica cultivar-group) cDNA clone:J023105A17, full insert sequence. /FL=gb:AK071576.1 /REP_ORG=O. sativa	AK071576.1	AK071576 // Oryza sativa Japonica Group cDNA clone:J023105A17, full insert sequence. // gb // 11 // --- /// LOC_Os12g04720.1 // expressed protein // tigr_pseudomol // 11 // --- /// LOC_Os12g04720.2 // expressed protein // tigr_pseudomol // 11 // --- /// NM_001072659 // Oryza sativa (japonica cultivar-group) Os12g0141400 (Os12g0141400) mRNA, complete cds. // refseq // 11 // ---
Os.55252.1.S1_at	135.36	P	48.25	P	2.81	*	Os.55252.1	gb:AK107739.1 /DB_XREF=gi:32992948 /TID=Os.55252.1 /CNT=1 /FEA=FLmRNA /TIER=FL /STK=1 /UG=Os.55252 /UG_TITLE=(japonica cultivar-group) cDNA clone:002-132-G07, full insert sequence /DEF=Oryza sativa (japonica cultivar-group) cDNA clone:002-132-G07, full insert sequence. /FL=gb:AK107739.1 /REP_ORG=O. sativa	AK107739.1	LOC_Os04g49260.1 // copper ion binding protein, putative, expressed // tigr_pseudomol // 0 // chr4:29189819-29190528(-) /// NM_001060191 // Oryza sativa (japonica cultivar-group) Os04g0581800 (Os04g0581800) mRNA, complete cds. // refseq // 0 // chr4:29189820-29190528(-)
Os.39652.1.S1_at	325.07	P	115.78	P	2.81	*	Os.39652.1	gb:CB667155 /DB_XREF=gi:29670880 /DB_XREF=OSJNEd14F19.r /CLONE=OSJNEd14F19 /TID=Os.39652.1 /CNT=10 /FEA=EST /TIER=ConsEnd /STK=1 /UG=Os.39652 /UG_TITLE=Transcribed sequence with weak similarity to protein ref:NP_174236.1 (A.thaliana) auxin-induced protein, putative (Arabidopsis thaliana) /REP_ORG=O. sativa	CB667155	AK241264 // Oryza sativa Japonica Group cDNA, clone: J065132A09, full insert sequence. // gb // 11 // --- /// LOC_Os09g37330.1 // OsSAUR39 - Auxin-responsive SAUR gene family member, expressed // tigr_pseudomol // 11 // --- /// NM_001070370 // Oryza sativa (japonica cultivar-group) Os09g0545300 (Os09g0545300) mRNA, complete cds. // refseq // 10 // ---
Os.459.1.S1_at	722.27	P	257.96	P	2.8	*	Os.459.1	gb:U77656.1 /DB_XREF=gi:2062386 /TID=Os.459.1 /CNT=3 /FEA=FLmRNA /TIER=FL /STK=1 /UG=Os.459 /DEF=Oryza sativa pathogenesis-related thaumatin-like protein mRNA, complete cds. /PROD=pathogenesis-related thaumatin-like protein /FL=gb:U77656.1 /REP_ORG=O. sativa	U77656.1	AK287563 // Oryza sativa Japonica Group cDNA, clone: J065026J23, full insert sequence. // gb // 10 // --- /// CT837662 // Oryza sativa (indica cultivar-group) cDNA clone:OSIGCPI007H20, full insert sequence. // gb // 9 // --- /// LOC_Os03g46070.1 // protein P21, putative, expressed // tigr_pseudomol // 10 // --- /// NM_001057368 // Oryza sativa (japonica cultivar-group) Os03g0663500 (Os03g0663500)…
Os.16649.1.S1_at	160.83	P	57.38	P	2.8	*	Os.16649.1	gb:AK067243.1 /DB_XREF=gi:32977261 /TID=Os.16649.1 /CNT=6 /FEA=FLmRNA /TIER=FL /STK=0 /UG=Os.16649 /UG_TITLE=(japonica cultivar-group) cDNA clone:J013099C01, full insert sequence /DEF=Oryza sativa (japonica cultivar-group) cDNA clone:J013099C01, full insert sequence. /FL=gb:AK067243.1 /REP_ORG=O. sativa	AK067243.1	AK067243 // Oryza sativa Japonica Group cDNA clone:J013099C01, full insert sequence. // gb // 10 // --- /// CT829627 // Oryza sativa (indica cultivar-group) cDNA clone:OSIGCRA113C15, full insert sequence. // gb // 10 // --- /// NM_001064354 // Oryza sativa (japonica cultivar-group) Os06g0546400 (Os06g0546400) mRNA, complete cds. // refseq // 10 // ---
Os.38988.1.S1_at	89.73	P	32.13	P	2.79	*	Os.38988.1	gb:AK111858.1 /DB_XREF=gi:37988521 /TID=Os.38988.1 /CNT=4 /FEA=FLmRNA /TIER=FL /STK=2 /UG=Os.38988 /UG_TITLE=(japonica cultivar-group) cDNA clone:001-026-E09, full insert sequence /DEF=Oryza sativa (japonica cultivar-group) cDNA clone:J033001A23, full insert sequence. /FL=gb:AK111858.1 gb:AK111950.1 /REP_ORG=O. sativa	AK111858.1	AK111858 // Oryza sativa Japonica Group cDNA clone:J033001A23, full insert sequence. // gb // 11 // --- /// AK111950 // Oryza sativa Japonica Group cDNA clone:001-026-E09, full insert sequence. // gb // 9 // ---
Os.8031.1.S1_at	486.56	P	174.22	P	2.79	*	Os.8031.1	gb:AK111775.1 /DB_XREF=gi:37988438 /TID=Os.8031.1 /CNT=34 /FEA=FLmRNA /TIER=FL /STK=0 /UG=Os.8031 /UG_TITLE=(japonica cultivar-group) B1011A07.25 (B1011A07.25), mRNA /DEF=Oryza sativa (japonica cultivar-group) cDNA clone:J023075G11, full insert sequence. /FL=gb:AK111775.1 /REP_ORG=O. sativa	AK111775.1	CT832402 // Oryza sativa (indica cultivar-group) cDNA clone:OSIGCRA116K09, full insert sequence. // gb // 9 // --- /// LOC_Os01g21120.1 // ethylene-responsive factor-like protein 1, putative, expressed // tigr_pseudomol // 10 // ---
Os.6838.1.S1_at	3880.14	P	1394.7	P	2.78	*	Os.6838.1	gb:AK062911.1 /DB_XREF=gi:32972929 /TID=Os.6838.1 /CNT=17 /FEA=FLmRNA /TIER=FL /STK=0 /UG=Os.6838 /UG_TITLE=(japonica cultivar-group) putative lipid transfer protein (OSJNBa0015J15.8), mRNA /DEF=Oryza sativa (japonica cultivar-group) cDNA clone:001-108-G07, full insert sequence. /FL=gb:AK062911.1 /REP_ORG=O. sativa	AK062911.1	LOC_Os10g40510.1 // cortical cell-delineating protein precursor, putative, expressed // tigr_pseudomol // 11 // --- /// NM_001071864 // Oryza sativa (japonica cultivar-group) Os10g0552600 (Os10g0552600) mRNA, complete cds. // refseq // 10 // ---
Os.24751.1.S1_at	377.31	P	135.6	P	2.78	*	Os.24751.1	gb:AK071844.1 /DB_XREF=gi:32981867 /TID=Os.24751.1 /CNT=6 /FEA=FLmRNA /TIER=FL /STK=0 /UG=Os.24751 /UG_TITLE=(japonica cultivar-group) cDNA clone:J023137D03, full insert sequence /DEF=Oryza sativa (japonica cultivar-group) cDNA clone:J023115D04, full insert sequence. /FL=gb:AK071844.1 gb:AK099295.1 /REP_ORG=O. sativa	AK071844.1	AK071844 // Oryza sativa Japonica Group cDNA clone:J023115D04, full insert sequence. // gb // 0 // chr7:11504084-11507933(-) /// BGIOSSFCE022954.1 // --- // bgi_ris // 0 // chr7:11504380-11507325(-) /// LOC_Os07g19460.1 // mitochondrial carrier protein PET8, putative, expressed // tigr_pseudomol // 0 // chr7:11503908-11507933(-) /// NM_001065940 // Oryza sativa (japonica cultivar-group) Os07g0295…
Os.57073.1.S1_at	60.16	P	21.73	A	2.77	*	Os.57073.1	gb:AK110866.1 /DB_XREF=gi:32996075 /TID=Os.57073.1 /CNT=1 /FEA=FLmRNA /TIER=FL /STK=1 /UG=Os.57073 /UG_TITLE=(japonica cultivar-group) cDNA clone:002-172-E01, full insert sequence /DEF=Oryza sativa (japonica cultivar-group) cDNA clone:002-172-E01, full insert sequence. /FL=gb:AK110866.1 /REP_ORG=O. sativa	AK110866.1	LOC_Os06g41380.1 // expressed protein // tigr_pseudomol // 11 // --- /// NM_001064617 // Oryza sativa (japonica cultivar-group) Os06g0618000 (Os06g0618000) mRNA, complete cds. // refseq // 11 // ---
Os.36597.1.S1_at	548.12	P	197.83	P	2.77	*	Os.36597.1	gb:AK063058.1 /DB_XREF=gi:32973076 /TID=Os.36597.1 /CNT=4 /FEA=FLmRNA /TIER=FL /STK=1 /UG=Os.36597 /UG_TITLE=(japonica cultivar-group) P0024G09.23 (P0024G09.23), mRNA /DEF=Oryza sativa (japonica cultivar-group) cDNA clone:001-110-F06, full insert sequence. /FL=gb:AK063058.1 /REP_ORG=O. sativa	AK063058.1	LOC_Os01g05140.1 // expressed protein // tigr_pseudomol // 11 // --- /// NM_001048541 // Oryza sativa (japonica cultivar-group) Os01g0144700 (Os01g0144700) mRNA, complete cds. // refseq // 11 // ---
Os.51680.1.A1_at	96.73	P	34.94	P	2.77	*	Os.51680.1	gb:AK063375.1 /DB_XREF=gi:32973393 /TID=Os.51680.1 /CNT=2 /FEA=FLmRNA /TIER=FL /STK=1 /UG=Os.51680 /UG_TITLE=(japonica cultivar-group) cDNA clone:001-114-F01, full insert sequence /DEF=Oryza sativa (japonica cultivar-group) cDNA clone:001-114-F01, full insert sequence. /FL=gb:AK063375.1 /REP_ORG=O. sativa	AK063375.1	LOC_Os02g32570.1 // SWI/SNF-related matrix-associated actin-dependent regulator of chromatin subfamily A member 3-like 2, putative, expressed // tigr_pseudomol // 11 // --- /// LOC_Os02g32570.2 // SWI/SNF-related matrix-associated actin-dependent regulator of chromatin subfamily A member 3-like 2, putative, expressed // tigr_pseudomol // 11 // --- /// NM_001053536 // Oryza sativa (japonica cultiv…
Os.54247.1.S1_at	160.13	P	57.82	P	2.77	*	Os.54247.1	gb:AK102777.1 /DB_XREF=gi:32987986 /TID=Os.54247.1 /CNT=1 /FEA=FLmRNA /TIER=FL /STK=1 /UG=Os.54247 /UG_TITLE=(japonica cultivar-group) cDNA clone:J033107I16, full insert sequence /DEF=Oryza sativa (japonica cultivar-group) cDNA clone:J033107I16, full insert sequence. /FL=gb:AK102777.1 /REP_ORG=O. sativa	AK102777.1	AK102777 // Oryza sativa Japonica Group cDNA clone:J033107I16, full insert sequence. // gb // 11 // --- /// LOC_Os01g67550.1 // phenol 2-monooxygenase like FAD dependent oxidoreductase of plant origin in apicomplexans, putative // tigr_pseudomol // 11 // --- /// NM_001051647 // Oryza sativa (japonica cultivar-group) Os01g0901700 (Os01g0901700) mRNA, partial cds. // refseq // 11 // ---
OsAffx.28902.1.S1_s_at	208.81	P	75.37	P	2.77	*	OsAffx.28902.1	tigr:9635.m04484 /TID=OsAffx.28902.1 /CNT=1 /FEA=mRNA /TIER=ConsEnd /STK=0 /NOTE=sequence(s) not in UniGene /DEF=Thymidylate kinase, putative /REP_ORG=O. sativa	9635.m04484	AK242510 // Oryza sativa Japonica Group cDNA, clone: J080311G07, full insert sequence. // gb // 11 // --- /// LOC_Os07g44630.1 // thymidylate kinase, putative, expressed // tigr_pseudomol // 11 // --- /// LOC_Os07g44630.2 // thymidylate kinase, putative, expressed // tigr_pseudomol // 11 // ---
OsAffx.21872.1.S1_at	19.54	P	7.08	A	2.76	*	OsAffx.21872.1	gb:NM_189770.1 /DB_XREF=gi:34906623 /GEN=P0431G06.7 /TID=OsAffx.21872.1 /CNT=1 /FEA=mRNA /TIER=ConsEnd /STK=0 /NOTE=sequence(s) not in UniGene /DEF=Oryza sativa (japonica cultivar-group) P0431G06.7 (P0431G06.7), mRNA. /REP_ORG=O. sativa	NM_189770.1	NM_189770.1 // --- // gb // --- // ---
Os.38599.3.S1_a_at	98.72	P	35.79	A	2.76	*	Os.38599.3	gb:CB660916 /DB_XREF=gi:29664641 /DB_XREF=OSJNEd03B23.r /CLONE=OSJNEd03B23 /TID=Os.38599.3 /CNT=1 /FEA=EST /TIER=ConsEnd /STK=1 /UG=Os.38599 /UG_TITLE=Transcribed sequence with moderate similarity to protein ref:NP_197362.1 (A.thaliana) protein kinase -like protein (Arabidopsis thaliana) /REP_ORG=O. sativa	CB660916	LOC_Os05g03480.3 // isovaleryl-CoA dehydrogenase, mitochondrial precursor, putative, expressed // tigr_pseudomol // 11 // ---
Os.18455.1.S1_at	303.68	P	110	P	2.76	*	Os.18455.1	gb:AK108146.1 /DB_XREF=gi:32993355 /TID=Os.18455.1 /CNT=4 /FEA=FLmRNA /TIER=FL /STK=2 /UG=Os.18455 /UG_TITLE=(japonica cultivar-group) cDNA clone:002-139-F04, full insert sequence /DEF=Oryza sativa (japonica cultivar-group) cDNA clone:002-139-F04, full insert sequence. /FL=gb:AK108146.1 /REP_ORG=O. sativa	AK108146.1	AK108146 // Oryza sativa Japonica Group cDNA clone:002-139-F04, full insert sequence. // gb // 11 // --- /// LOC_Os02g21640.1 // expressed protein // tigr_pseudomol // 11 // --- /// NM_001053223 // Oryza sativa (japonica cultivar-group) Os02g0321600 (Os02g0321600) mRNA, complete cds. // refseq // 11 // ---
Os.9448.1.A1_at	423.01	P	153.03	P	2.76	*	Os.9448.1	gb:AK107999.1 /DB_XREF=gi:32993208 /TID=Os.9448.1 /CNT=5 /FEA=FLmRNA /TIER=FL /STK=1 /UG=Os.9448 /UG_TITLE=(japonica cultivar-group) cDNA clone:002-151-D03, full insert sequence /DEF=Oryza sativa (japonica cultivar-group) cDNA clone:002-135-G04, full insert sequence. /FL=gb:AK107999.1 gb:AK108807.1 /REP_ORG=O. sativa	AK107999.1	LOC_Os09g38540.1 // blue copper protein precursor, putative, expressed // tigr_pseudomol // 11 // --- /// NM_001070442 // Oryza sativa (japonica cultivar-group) Os09g0557900 (Os09g0557900) mRNA, complete cds. // refseq // 11 // ---
Os.27790.1.A1_at	46.62	P	16.97	A	2.75	*	Os.27790.1	gb:AK119263.1 /DB_XREF=gi:37988886 /TID=Os.27790.1 /CNT=1 /FEA=FLmRNA /TIER=FL /STK=1 /UG=Os.27790 /UG_TITLE=(japonica cultivar-group) cDNA clone:006-301-F11, full insert sequence /DEF=Oryza sativa (japonica cultivar-group) cDNA clone:001-130-A03, full insert sequence. /FL=gb:AK119263.1 /REP_ORG=O. sativa	AK119263.1	AK119263 // Oryza sativa Japonica Group cDNA clone:001-130-A03, full insert sequence. // gb // 11 // ---
Os.2211.1.S1_at	592.36	P	215.28	P	2.75	*	Os.2211.1	gb:AF032976.1 /DB_XREF=gi:2655294 /GEN=GER6 /TID=Os.2211.1 /CNT=9 /FEA=FLmRNA /TIER=FL /STK=4 /UG=Os.2211 /DEF=Oryza sativa germin-like protein 6 (GER6) mRNA, complete cds. /PROD=germin-like protein 6 /FL=gb:AF032976.1 gb:AK061029.1 /REP_ORG=O. sativa	AF032976.1	AF032976 // Oryza sativa germin-like protein 6 (GER6) mRNA, complete cds. // gb // 10 // --- /// LOC_Os08g09010.1 // germin-like protein subfamily 1 member 11 precursor, putative, expressed // tigr_pseudomol // 11 // --- /// NM_001067696 // Oryza sativa (japonica cultivar-group) Os08g0189600 (Os08g0189600) mRNA, complete cds. // refseq // 11 // ---
Os.17446.2.S1_at	232.3	P	84.39	P	2.75	*	Os.17446.2	gb:AK119923.1 /DB_XREF=gi:37989546 /TID=Os.17446.2 /CNT=2 /FEA=FLmRNA /TIER=FL /STK=1 /UG=Os.17446 /UG_TITLE=(japonica cultivar-group) cDNA clone:J013081J09, full insert sequence /DEF=Oryza sativa (japonica cultivar-group) cDNA clone:002-183-G10, full insert sequence. /FL=gb:AK119923.1 /REP_ORG=O. sativa	AK119923.1	AK119923 // Oryza sativa Japonica Group cDNA clone:002-183-G10, full insert sequence. // gb // 11 // --- /// LOC_Os04g48270.4 // ATPP2-A13, putative, expressed // tigr_pseudomol // 11 // ---
Os.24551.3.S1_at	34.05	P	12.4	P	2.75	*	Os.24551.3	gb:AK099976.1 /DB_XREF=gi:32985185 /TID=Os.24551.3 /CNT=1 /FEA=FLmRNA /TIER=FL /STK=1 /UG=Os.24551 /UG_TITLE=(japonica cultivar-group) cDNA clone:J033088E14, full insert sequence /DEF=Oryza sativa (japonica cultivar-group) cDNA clone:J013128K19, full insert sequence. /FL=gb:AK099976.1 /REP_ORG=O. sativa	AK099976.1	AK099976 // Oryza sativa Japonica Group cDNA clone:J013128K19, full insert sequence. // gb // 11 // ---
OsAffx.12759.1.S1_s_at	315.21	P	114.74	P	2.75	*	OsAffx.12759.1	tigr:9631.m00627 /TID=OsAffx.12759.1 /CNT=1 /FEA=mRNA /TIER=ConsEnd /STK=0 /NOTE=sequence(s) not in UniGene /DEF=hypothetical protein /REP_ORG=O. sativa	9631.m00627	AK072498 // Oryza sativa Japonica Group cDNA clone:J023127O11, full insert sequence. // gb // 11 // --- /// AK288508 // Oryza sativa Japonica Group cDNA, clone: J090042E03, full insert sequence. // gb // 10 // --- /// BGIOSSBCE009036.1 // --- // bgi_ris // 11 // --- /// BGIOSSFCE009193.1 // --- // bgi_ris // 11 // --- /// LOC_Os03g06980.1 // TATA-binding protein-associated factor 2N, putative, ex…
Os.50769.1.A1_at	130.83	P	47.69	A	2.74	*	Os.50769.1	gb:AK058425.1 /DB_XREF=gi:32968443 /TID=Os.50769.1 /CNT=2 /FEA=FLmRNA /TIER=FL /STK=0 /UG=Os.50769 /UG_TITLE=(japonica cultivar-group) cDNA clone:001-015-E01, full insert sequence /DEF=Oryza sativa (japonica cultivar-group) cDNA clone:001-015-E01, full insert sequence. /FL=gb:AK058425.1 /REP_ORG=O. sativa	AK058425.1	LOC_Os06g03120.1 // aspartic proteinase nepenthesin-2 precursor, putative, expressed // tigr_pseudomol // 10 // ---
Os.12191.1.S1_at	207.35	P	75.68	P	2.74	*	Os.12191.1	gb:U76030.1 /DB_XREF=gi:2058499 /TID=Os.12191.1 /CNT=54 /FEA=FLmRNA /TIER=FL+Stack /STK=20 /UG=Os.12191 /DEF=Oryza sativa hemoglobin 1 mRNA, complete cds. /PROD=hemoglobin 1 /FL=gb:AK064054.1 gb:U76030.1 /REP_ORG=O. sativa	U76030.1	LOC_Os03g13140.1 // non-symbiotic hemoglobin 2, putative, expressed // tigr_pseudomol // 11 // --- /// LOC_Os03g13140.2 // non-symbiotic hemoglobin 2, putative, expressed // tigr_pseudomol // 11 // --- /// NM_001056011 // Oryza sativa (japonica cultivar-group) Os03g0233900 (Os03g0233900) mRNA, complete cds. // refseq // 11 // --- /// U76030 // Oryza sativa hemoglobin 1 mRNA, complete cds. // gb /…
Os.16532.1.S1_at	321.65	P	117.59	P	2.74	*	Os.16532.1	gb:AK119903.1 /DB_XREF=gi:37989526 /TID=Os.16532.1 /CNT=3 /FEA=FLmRNA /TIER=FL /STK=3 /UG=Os.16532 /UG_TITLE=(japonica cultivar-group) cDNA clone:002-104-D08, full insert sequence /DEF=Oryza sativa (japonica cultivar-group) cDNA clone:002-181-E10, full insert sequence. /FL=gb:AK119903.1 gb:AK064199.1 /REP_ORG=O. sativa	AK119903.1	LOC_Os03g52370.1 // expressed protein // tigr_pseudomol // 11 // --- /// LOC_Os03g52370.2 // expressed protein // tigr_pseudomol // 11 // --- /// NM_001057712 // Oryza sativa (japonica cultivar-group) Os03g0734100 (Os03g0734100) mRNA, complete cds. // refseq // 11 // ---
Os.46891.1.S1_at	149.64	P	54.62	P	2.74	*	Os.46891.1	gb:AK063962.1 /DB_XREF=gi:32973980 /TID=Os.46891.1 /CNT=5 /FEA=FLmRNA /TIER=FL /STK=2 /UG=Os.46891 /UG_TITLE=(japonica cultivar-group) putative homocysteine S-methyltransferase-2 (OSJNBa0075H14.4), mRNA /DEF=Oryza sativa (japonica cultivar-group) cDNA clone:001-123-H11, full insert sequence. /FL=gb:AK103743.1 gb:AK102020.1 gb:AK063962.1 /REP_ORG=O. sativa	AK063962.1	AK103743 // Oryza sativa Japonica Group cDNA clone:J033138N02, full insert sequence. // gb // 11 // --- /// LOC_Os10g28630.1 // homocysteine S-methyltransferase 2, putative, expressed // tigr_pseudomol // 11 // --- /// LOC_Os10g28630.2 // homocysteine S-methyltransferase 2, putative, expressed // tigr_pseudomol // 11 // --- /// NM_001071163 // Oryza sativa (japonica cultivar-group) Os10g0422200 (…
Os.18577.1.S1_at	153.97	P	56.16	P	2.74	*	Os.18577.1	gb:AK101786.1 /DB_XREF=gi:32986995 /TID=Os.18577.1 /CNT=2 /FEA=FLmRNA /TIER=FL /STK=1 /UG=Os.18577 /UG_TITLE=(japonica cultivar-group) cDNA clone:J033065E09, full insert sequence /DEF=Oryza sativa (japonica cultivar-group) cDNA clone:J033065E09, full insert sequence. /FL=gb:AK101786.1 /REP_ORG=O. sativa	AK101786.1	LOC_Os03g38010.1 // nuf2 family protein, expressed // tigr_pseudomol // 10 // --- /// NM_001057075 // Oryza sativa (japonica cultivar-group) Os03g0577100 (Os03g0577100) mRNA, complete cds. // refseq // 10 // ---
Os.11800.1.S1_at	428.38	P	156.42	P	2.74	*	Os.11800.1	gb:AK108373.1 /DB_XREF=gi:32993582 /TID=Os.11800.1 /CNT=9 /FEA=FLmRNA /TIER=FL /STK=0 /UG=Os.11800 /UG_TITLE=(japonica cultivar-group) cDNA clone:002-142-D10, full insert sequence /DEF=Oryza sativa (japonica cultivar-group) cDNA clone:002-142-D10, full insert sequence. /FL=gb:AK108373.1 /REP_ORG=O. sativa	AK108373.1	AK108373 // Oryza sativa Japonica Group cDNA clone:002-142-D10, full insert sequence. // gb // 11 // --- /// BGIOSSBCE002930.1 // --- // bgi_ris // 10 // --- /// EU276057 // Oryza sativa Indica Group CM800 (cm800) mRNA, partial cds. // gb_htc // 10 // --- /// LOC_Os01g50100.1 // multidrug resistance protein 4, putative, expressed // tigr_pseudomol // 11 // --- /// NM_001050498 // Oryza sativa (ja…
Os.27979.1.S1_at	141.92	P	51.72	P	2.74	*	Os.27979.1	gb:AK073541.1 /DB_XREF=gi:32983564 /TID=Os.27979.1 /CNT=6 /FEA=FLmRNA /TIER=FL /STK=0 /UG=Os.27979 /UG_TITLE=(japonica cultivar-group) cDNA clone:J033043D13, full insert sequence /DEF=Oryza sativa (japonica cultivar-group) cDNA clone:J033043D13, full insert sequence. /FL=gb:AK073541.1 /REP_ORG=O. sativa	AK073541.1	AK073541 // Oryza sativa Japonica Group cDNA clone:J033043D13, full insert sequence. // gb // 11 // --- /// BGIOSSFCE011805.1 // --- // bgi_ris // 9 // --- /// LOC_Os03g50120.1 // expressed protein // tigr_pseudomol // 11 // --- /// NM_001057576 // Oryza sativa (japonica cultivar-group) Os03g0708900 (Os03g0708900) mRNA, complete cds. // refseq // 11 // ---
Os.16933.1.S1_at	387.57	P	141.41	P	2.74	*	Os.16933.1	gb:BI811816 /DB_XREF=gi:16577721 /DB_XREF=B001B07 /CLONE=B001B07 /TID=Os.16933.1 /CNT=6 /FEA=mRNA /TIER=ConsEnd /STK=1 /UG=Os.16933 /UG_TITLE=(japonica cultivar-group) P0506B12.26 (P0506B12.26), mRNA /REP_ORG=O. sativa	BI811816	LOC_Os01g61990.1 // protein binding protein, putative, expressed // tigr_pseudomol // 10 // ---
Os.52291.1.S1_at	264.99	P	97.22	P	2.73	*	Os.52291.1	gb:AK066127.1 /DB_XREF=gi:32976145 /TID=Os.52291.1 /CNT=3 /FEA=FLmRNA /TIER=FL /STK=1 /UG=Os.52291 /UG_TITLE=(japonica cultivar-group) cDNA clone:J013052K14, full insert sequence /DEF=Oryza sativa (japonica cultivar-group) cDNA clone:J013052K14, full insert sequence. /FL=gb:AK066127.1 /REP_ORG=O. sativa	AK066127.1	AK066127 // Oryza sativa Japonica Group cDNA clone:J013052K14, full insert sequence. // gb // 11 // --- /// LOC_Os03g45180.1 // expressed protein // tigr_pseudomol // 10 // --- /// LOC_Os03g45180.2 // expressed protein // tigr_pseudomol // 10 // --- /// NM_001057332 // Oryza sativa (japonica cultivar-group) Os03g0654500 (Os03g0654500) mRNA, complete cds. // refseq // 10 // ---
Os.54135.1.S1_at	100.23	P	36.67	P	2.73	*	Os.54135.1	gb:AK102101.1 /DB_XREF=gi:32987310 /TID=Os.54135.1 /CNT=1 /FEA=FLmRNA /TIER=FL /STK=1 /UG=Os.54135 /UG_TITLE=(japonica cultivar-group) cDNA clone:J033083P04, full insert sequence /DEF=Oryza sativa (japonica cultivar-group) cDNA clone:J033083P04, full insert sequence. /FL=gb:AK102101.1 /REP_ORG=O. sativa	AK102101.1	AK102101 // Oryza sativa Japonica Group cDNA clone:J033083P04, full insert sequence. // gb // 11 // ---
Os.10636.1.A1_at	219.66	P	80.42	P	2.73	*	Os.10636.1	gb:AK068486.1 /DB_XREF=gi:32978504 /TID=Os.10636.1 /CNT=22 /FEA=FLmRNA /TIER=FL+Stack /STK=11 /UG=Os.10636 /UG_TITLE=(japonica cultivar-group) contains ESTs AU068890(C50849),AU068891(C50849)~sti (stress inducible protein)-like protein (P0702F05.31), mRNA /DEF=Oryza sativa (japonica cultivar-group) cDNA clone:J013153D05, full insert sequence. /FL=gb:AK068486.1 /REP_ORG=O. sativa	AK068486.1	LOC_Os06g06470.1 // heat shock protein STI, putative, expressed // tigr_pseudomol // 11 // --- /// NM_001063408 // Oryza sativa (japonica cultivar-group) Os06g0159600 (Os06g0159600) mRNA, complete cds. // refseq // 9 // ---
OsAffx.11801.1.S1_at	231.02	P	84.77	P	2.73	*	OsAffx.11801.1	tigr:9629.m06912 /TID=OsAffx.11801.1 /CNT=1 /FEA=mRNA /TIER=ConsEnd /STK=0 /NOTE=sequence(s) not in UniGene /DEF=60s ribosomal protein l7a /REP_ORG=O. sativa	9629.m06912	LOC_Os01g70010.1 // 60S ribosomal protein L7a, putative, expressed // tigr_pseudomol // 11 // --- /// NM_001051785 // Oryza sativa (japonica cultivar-group) Os01g0924800 (Os01g0924800) mRNA, complete cds. // refseq // 9 // ---
Os.49704.1.S1_at	164.38	P	60.42	P	2.72	*	Os.49704.1	gb:AK108013.1 /DB_XREF=gi:32993222 /TID=Os.49704.1 /CNT=2 /FEA=FLmRNA /TIER=FL /STK=1 /UG=Os.49704 /UG_TITLE=(japonica cultivar-group) cDNA clone:002-135-H07, full insert sequence /DEF=Oryza sativa (japonica cultivar-group) cDNA clone:002-135-H07, full insert sequence. /FL=gb:AK108013.1 /REP_ORG=O. sativa	AK108013.1	NM_001051572 // Oryza sativa (japonica cultivar-group) Os01g0888200 (Os01g0888200) mRNA, partial cds. // refseq // 11 // ---
Os.3415.1.S1_at	542.54	P	200.56	P	2.71	*	Os.3415.1	gb:AB016497.1 /DB_XREF=gi:3370779 /GEN=Rcht2 /TID=Os.3415.1 /CNT=5 /FEA=FLmRNA /TIER=FL /STK=2 /UG=Os.3415 /DEF=Oryza sativa mRNA for chitinase, complete cds. /PROD=chitinase /FL=gb:AB016497.1 gb:AK070067.1 /REP_ORG=O. sativa	AB016497.1	AB016497 // Oryza sativa mRNA for chitinase, complete cds. // gb // 11 // --- /// AK070067 // Oryza sativa Japonica Group cDNA clone:J023042L15, full insert sequence. // gb // 11 // --- /// LOC_Os10g39680.1 // acidic endochitinase Q precursor, putative, expressed // tigr_pseudomol // 11 // --- /// NM_001071731 // Oryza sativa (japonica cultivar-group) Os10g0542900 (Os10g0542900) mRNA, complete cd…
Os.32496.1.S1_at	594.33	P	219.32	P	2.71	*	Os.32496.1	gb:AK072398.1 /DB_XREF=gi:32982421 /TID=Os.32496.1 /CNT=9 /FEA=FLmRNA /TIER=FL /STK=2 /UG=Os.32496 /UG_TITLE=(japonica cultivar-group) cDNA clone:001-024-F06, full insert sequence /DEF=Oryza sativa (japonica cultivar-group) cDNA clone:J023078O17, full insert sequence. /FL=gb:AK072398.1 gb:AK104058.1 /REP_ORG=O. sativa	AK072398.1	AK072398 // Oryza sativa Japonica Group cDNA clone:J023078O17, full insert sequence. // gb // 11 // --- /// LOC_Os04g48940.1 // mechanosensitive ion channel family protein, expressed // tigr_pseudomol // 9 // --- /// LOC_Os04g48940.3 // mechanosensitive ion channel family protein, expressed // tigr_pseudomol // 9 // --- /// NM_001060177 // Oryza sativa (japonica cultivar-group) Os04g0578700 (Os04…
Os.8911.1.S1_at	1032.18	P	380.61	P	2.71	*	Os.8911.1	gb:AK073999.1 /DB_XREF=gi:32984022 /TID=Os.8911.1 /CNT=8 /FEA=FLmRNA /TIER=FL /STK=1 /UG=Os.8911 /UG_TITLE=(japonica cultivar-group) cDNA clone:J033073C08, full insert sequence /DEF=Oryza sativa (japonica cultivar-group) cDNA clone:J033073C08, full insert sequence. /FL=gb:AK073999.1 /REP_ORG=O. sativa	AK073999.1	AK073999 // Oryza sativa Japonica Group cDNA clone:J033073C08, full insert sequence. // gb // 11 // --- /// LOC_Os03g04970.1 // chaperonin CPN60-1, mitochondrial precursor, putative, expressed // tigr_pseudomol // 11 // --- /// NM_001055473 // Oryza sativa (japonica cultivar-group) Os03g0143400 (Os03g0143400) mRNA, complete cds. // refseq // 11 // ---
Os.6028.1.S1_at	201.49	P	74.3	P	2.71	*	Os.6028.1	gb:AK111976.1 /DB_XREF=gi:37988639 /TID=Os.6028.1 /CNT=5 /FEA=FLmRNA /TIER=FL /STK=0 /UG=Os.6028 /UG_TITLE=(japonica cultivar-group) cDNA clone:001-007-B02, full insert sequence /DEF=Oryza sativa (japonica cultivar-group) cDNA clone:001-007-B02, full insert sequence. /FL=gb:AK111976.1 /REP_ORG=O. sativa	AK111976.1	LOC_Os04g40940.1 // mitotic spindle checkpoint protein MAD2, putative, expressed // tigr_pseudomol // 10 // --- /// LOC_Os04g40940.2 // mitotic spindle checkpoint protein MAD2, putative, expressed // tigr_pseudomol // 10 // --- /// NM_001059673 // Oryza sativa (japonica cultivar-group) Os04g0486500 (Os04g0486500) mRNA, complete cds. // refseq // 9 // ---
Os.54810.1.A1_at	58.9	P	21.8	A	2.7	*	Os.54810.1	gb:AK106813.1 /DB_XREF=gi:32992022 /TID=Os.54810.1 /CNT=2 /FEA=FLmRNA /TIER=FL /STK=1 /UG=Os.54810 /UG_TITLE=(japonica cultivar-group) cDNA clone:002-116-C12, full insert sequence /DEF=Oryza sativa (japonica cultivar-group) cDNA clone:002-116-C12, full insert sequence. /FL=gb:AK106813.1 /REP_ORG=O. sativa	AK106813.1	AK106813 // Oryza sativa Japonica Group cDNA clone:002-116-C12, full insert sequence. // gb // 11 // --- /// NM_001068187 // Oryza sativa (japonica cultivar-group) Os08g0368000 (Os08g0368000) mRNA, complete cds. // refseq // 11 // ---
Os.18605.1.S1_s_at	56.45	P	20.89	A	2.7	*	Os.18605.1	gb:AU031004 /DB_XREF=gi:3766894 /DB_XREF=AU031004 /CLONE=E60551_2Z /TID=Os.18605.1 /CNT=1 /FEA=EST /TIER=ConsEnd /STK=1 /UG=Os.18605 /UG_TITLE=Transcribed sequence with weak similarity to protein ref:NP_200728.1 (A.thaliana) putative protein (Arabidopsis thaliana) /REP_ORG=O. sativa	AU031004	LOC_Os01g60000.1 // methyltransferase small domain, putative, expressed // tigr_pseudomol // 11 // ---
Os.27638.1.S1_at	166.16	P	61.59	P	2.7	*	Os.27638.1	gb:AK070485.1 /DB_XREF=gi:32980509 /TID=Os.27638.1 /CNT=11 /FEA=FLmRNA /TIER=FL /STK=2 /UG=Os.27638 /UG_TITLE=(japonica cultivar-group) cDNA clone:J013053K07, full insert sequence /DEF=Oryza sativa (japonica cultivar-group) cDNA clone:J023049P18, full insert sequence. /FL=gb:AK070485.1 gb:AK071893.1 /REP_ORG=O. sativa	AK070485.1	AB274818 // Oryza sativa Japonica Group GLT2 mRNA for NADH-glutamate synthase 2 precursor, complete cds. // gb // 9 // --- /// LOC_Os05g48200.1 // glutamate synthase, chloroplast precursor, putative, expressed // tigr_pseudomol // 11 // --- /// NM_001062809 // Oryza sativa (japonica cultivar-group) Os05g0555600 (Os05g0555600) mRNA, partial cds. // refseq // 11 // ---
Os.54130.1.S1_at	203.96	P	75.65	P	2.7	*	Os.54130.1	gb:AK102076.1 /DB_XREF=gi:32987285 /TID=Os.54130.1 /CNT=3 /FEA=FLmRNA /TIER=FL /STK=1 /UG=Os.54130 /UG_TITLE=(japonica cultivar-group) cDNA clone:J033082I06, full insert sequence /DEF=Oryza sativa (japonica cultivar-group) cDNA clone:J033082I06, full insert sequence. /FL=gb:AK102076.1 /REP_ORG=O. sativa	AK102076.1	AK102076 // Oryza sativa Japonica Group cDNA clone:J033082I06, full insert sequence. // gb // 11 // --- /// LOC_Os04g40050.1 // expressed protein // tigr_pseudomol // 11 // --- /// LOC_Os04g40050.2 // expressed protein // tigr_pseudomol // 11 // --- /// NM_001059614 // Oryza sativa (japonica cultivar-group) Os04g0476400 (Os04g0476400) mRNA, complete cds. // refseq // 11 // ---
Os.49552.1.S1_at	296.1	P	109.67	P	2.7	*	Os.49552.1	gb:AK103397.1 /DB_XREF=gi:32988606 /TID=Os.49552.1 /CNT=4 /FEA=FLmRNA /TIER=FL /STK=1 /UG=Os.49552 /UG_TITLE=(japonica cultivar-group) cDNA clone:J033127N09, full insert sequence /DEF=Oryza sativa (japonica cultivar-group) cDNA clone:J033127N09, full insert sequence. /FL=gb:AK103397.1 gb:AK101798.1 /REP_ORG=O. sativa	AK103397.1	AK103397 // Oryza sativa Japonica Group cDNA clone:J033127N09, full insert sequence. // gb // 11 // --- /// LOC_Os09g36900.1 // WD-40 repeat protein MSI1, putative, expressed // tigr_pseudomol // 11 // --- /// NM_001070345 // Oryza sativa (japonica cultivar-group) Os09g0540600 (Os09g0540600) mRNA, complete cds. // refseq // 11 // ---
Os.5776.1.S1_at	265.76	P	98.56	P	2.7	*	Os.5776.1	gb:AK105187.1 /DB_XREF=gi:32990396 /TID=Os.5776.1 /CNT=3 /FEA=FLmRNA /TIER=FL /STK=1 /UG=Os.5776 /UG_TITLE=(japonica cultivar-group) cDNA clone:001-106-F09, full insert sequence /DEF=Oryza sativa (japonica cultivar-group) cDNA clone:001-106-F09, full insert sequence. /FL=gb:AK105187.1 /REP_ORG=O. sativa	AK105187.1	LOC_Os02g30600.1 // conserved hypothetical protein // tigr_pseudomol // 11 // --- /// NM_001053462 // Oryza sativa (japonica cultivar-group) Os02g0509500 (Os02g0509500) mRNA, complete cds. // refseq // 11 // ---
Os.34488.1.S1_at	116.73	P	43.31	P	2.7	*	Os.34488.1	gb:AK071202.1 /DB_XREF=gi:32981225 /TID=Os.34488.1 /CNT=2 /FEA=FLmRNA /TIER=FL /STK=1 /UG=Os.34488 /UG_TITLE=(japonica cultivar-group) hypothetical protein (OSJNBb0027B08.8), mRNA /DEF=Oryza sativa (japonica cultivar-group) cDNA clone:J023085A04, full insert sequence. /FL=gb:AK071202.1 /REP_ORG=O. sativa	AK071202.1	AK071202 // Oryza sativa Japonica Group cDNA clone:J023085A04, full insert sequence. // gb // 11 // --- /// LOC_Os03g61590.1 // expressed protein // tigr_pseudomol // 11 // --- /// NM_001058329 // Oryza sativa (japonica cultivar-group) Os03g0831400 (Os03g0831400) mRNA, complete cds. // refseq // 11 // ---
Os.51431.1.S1_at	538.76	P	199.73	P	2.7	*	Os.51431.1	gb:AK062785.1 /DB_XREF=gi:32972803 /TID=Os.51431.1 /CNT=1 /FEA=FLmRNA /TIER=FL /STK=1 /UG=Os.51431 /UG_TITLE=(japonica cultivar-group) cDNA clone:001-107-B07, full insert sequence /DEF=Oryza sativa (japonica cultivar-group) cDNA clone:001-107-B07, full insert sequence. /FL=gb:AK062785.1 /REP_ORG=O. sativa	AK062785.1	LOC_Os09g29080.1 // threonine endopeptidase, putative, expressed // tigr_pseudomol // 11 // --- /// NM_001069951 // Oryza sativa (japonica cultivar-group) Os09g0465800 (Os09g0465800) mRNA, complete cds. // refseq // 11 // ---
Os.50472.2.S1_x_at	477.81	P	177.13	P	2.7	*	Os.50472.2	gb:AK121327.1 /DB_XREF=gi:37990950 /TID=Os.50472.2 /CNT=1 /FEA=FLmRNA /TIER=FL /STK=1 /UG=Os.50472 /UG_TITLE=(japonica cultivar-group) cDNA clone:J023064N19, full insert sequence /DEF=Oryza sativa (japonica cultivar-group) cDNA clone:J023117H21, full insert sequence. /FL=gb:AK121327.1 /REP_ORG=O. sativa	AK121327.1	AK070752 // Oryza sativa Japonica Group cDNA clone:J023064N19, full insert sequence. // gb // 11 // --- /// NM_001070735 // Oryza sativa (japonica cultivar-group) Os10g0159300 (Os10g0159300) mRNA, partial cds. // refseq // 11 // ---
Os.16142.1.S1_at	1329.27	P	492.34	P	2.7	*	Os.16142.1	gb:AK102768.1 /DB_XREF=gi:32987977 /TID=Os.16142.1 /CNT=4 /FEA=FLmRNA /TIER=FL /STK=1 /UG=Os.16142 /UG_TITLE=(japonica cultivar-group) cDNA clone:J033107F20, full insert sequence /DEF=Oryza sativa (japonica cultivar-group) cDNA clone:J033107F20, full insert sequence. /FL=gb:AK102768.1 /REP_ORG=O. sativa	AK102768.1	CT828416 // Oryza sativa (indica cultivar-group) cDNA clone:OSIGCSN090E02, full insert sequence. // gb // 10 // --- /// LOC_Os03g31510.1 // cystatin, putative, expressed // tigr_pseudomol // 11 // --- /// NM_001056954 // Oryza sativa (japonica cultivar-group) Os03g0429000 (Os03g0429000) mRNA, complete cds. // refseq // 10 // ---
Os.7817.1.A1_s_at	2293.58	P	849.67	P	2.7	*	Os.7817.1	gb:CA763740 /DB_XREF=gi:25807779 /DB_XREF=BR060014B10H09.ab1 /CLONE=BR060014B10H09.ab1 /TID=Os.7817.1 /CNT=46 /FEA=EST /TIER=ConsEnd /STK=0 /UG=Os.7817 /UG_TITLE=Transcribed sequence with moderate similarity to protein sp:O23715 (A.thaliana) PSA3_ARATH Proteasome subunit alpha type 3 /REP_ORG=O. sativa	CA763740	AK240917 // Oryza sativa Japonica Group cDNA, clone: J065037L19, full insert sequence. // gb // 10 // --- /// LOC_Os05g41180.1 // proteasome subunit alpha type 3, putative, expressed // tigr_pseudomol // 11 // ---
Os.47022.1.A1_at	449.9	P	166.51	P	2.7	*	Os.47022.1	gb:CA754333 /DB_XREF=gi:25798372 /DB_XREF=BR040014000_PLATE_F07_54_061.ab1 /CLONE=BR040014000_PLATE_F07_54_061.ab1 /TID=Os.47022.1 /CNT=2 /FEA=EST /TIER=ConsEnd /STK=0 /UG=Os.47022 /UG_TITLE=Transcribed sequences /REP_ORG=O. sativa	CA754333	LOC_Os11g36960.1 // dnaJ domain containing protein, expressed // tigr_pseudomol // 0 // chr11:21304781-21308211(+)
Os.6288.1.S1_at	54.49	P	20.24	A	2.69	*	Os.6288.1	gb:AK106356.1 /DB_XREF=gi:32991565 /TID=Os.6288.1 /CNT=3 /FEA=FLmRNA /TIER=FL /STK=1 /UG=Os.6288 /UG_TITLE=(japonica cultivar-group) cDNA clone:002-102-A06, full insert sequence /DEF=Oryza sativa (japonica cultivar-group) cDNA clone:002-102-A06, full insert sequence. /FL=gb:AK106356.1 /REP_ORG=O. sativa	AK106356.1	LOC_Os08g31850.1 // expressed protein // tigr_pseudomol // 11 // --- /// NM_001068331 // Oryza sativa (japonica cultivar-group) Os08g0412700 (Os08g0412700) mRNA, complete cds. // refseq // 11 // ---
Os.33131.1.A1_at	360.71	P	134.1	P	2.69	*	Os.33131.1	gb:AK101653.1 /DB_XREF=gi:32986862 /TID=Os.33131.1 /CNT=9 /FEA=FLmRNA /TIER=FL /STK=1 /UG=Os.33131 /UG_TITLE=(japonica cultivar-group) cDNA clone:J033057D07, full insert sequence /DEF=Oryza sativa (japonica cultivar-group) cDNA clone:J033057D07, full insert sequence. /FL=gb:AK101653.1 /REP_ORG=O. sativa	AK101653.1	AK101653 // Oryza sativa Japonica Group cDNA clone:J033057D07, full insert sequence. // gb // 11 // --- /// BGIOSSBCE010071.1 // --- // bgi_ris // 10 // --- /// LOC_Os03g20550.1 // OsWRKY55 - Superfamily of rice TFs having WRKY and zinc finger domains, expressed // tigr_pseudomol // 11 // --- /// LOC_Os03g20550.2 // OsWRKY55 - Superfamily of rice TFs having WRKY and zinc finger domains, expressed…
Os.23212.1.S1_at	190.59	P	70.9	P	2.69	*	Os.23212.1	gb:AK103026.1 /DB_XREF=gi:32988235 /TID=Os.23212.1 /CNT=6 /FEA=FLmRNA /TIER=FL /STK=1 /UG=Os.23212 /UG_TITLE=(japonica cultivar-group) cDNA clone:J033117B13, full insert sequence /DEF=Oryza sativa (japonica cultivar-group) cDNA clone:J033117B13, full insert sequence. /FL=gb:AK103026.1 gb:AK059245.1 /REP_ORG=O. sativa	AK103026.1	AK103026 // Oryza sativa Japonica Group cDNA clone:J033117B13, full insert sequence. // gb // 11 // --- /// LOC_Os12g44090.1 // ATP binding protein, putative, expressed // tigr_pseudomol // 11 // --- /// NM_001073908 // Oryza sativa (japonica cultivar-group) Os12g0638100 (Os12g0638100) mRNA, complete cds. // refseq // 11 // ---
Os.37435.1.S1_at	482.75	P	179.73	P	2.69	*	Os.37435.1	gb:AK058563.1 /DB_XREF=gi:32968581 /TID=Os.37435.1 /CNT=3 /FEA=FLmRNA /TIER=FL /STK=1 /UG=Os.37435 /UG_TITLE=(japonica cultivar-group) hypothetical protein (Gene), mRNA /DEF=Oryza sativa (japonica cultivar-group) cDNA clone:001-017-D12, full insert sequence. /FL=gb:AK122132.1 gb:AK058563.1 /REP_ORG=O. sativa	AK058563.1	LOC_Os06g03790.1 // 39S ribosomal protein L47, mitochondrial precursor, putative, expressed // tigr_pseudomol // 11 // --- /// NM_001063208 // Oryza sativa (japonica cultivar-group) Os06g0128500 (Os06g0128500) mRNA, complete cds. // refseq // 11 // ---
Os.51905.1.S1_at	43.05	P	16	P	2.69	*	Os.51905.1	gb:AK064233.1 /DB_XREF=gi:32974251 /TID=Os.51905.1 /CNT=1 /FEA=FLmRNA /TIER=FL /STK=1 /UG=Os.51905 /UG_TITLE=(japonica cultivar-group) cDNA clone:002-104-H08, full insert sequence /DEF=Oryza sativa (japonica cultivar-group) cDNA clone:002-104-H08, full insert sequence. /FL=gb:AK064233.1 /REP_ORG=O. sativa	AK064233.1	LOC_Os06g38980.1 // polyadenylate-binding protein 3, putative, expressed // tigr_pseudomol // 11 // --- /// NM_001064498 // Oryza sativa (japonica cultivar-group) Os06g0589700 (Os06g0589700) mRNA, complete cds. // refseq // 11 // ---
Os.17918.1.S1_at	899.34	P	335.13	P	2.68	*	Os.17918.1	gb:AK061425.1 /DB_XREF=gi:32971443 /TID=Os.17918.1 /CNT=17 /FEA=FLmRNA /TIER=FL /STK=3 /UG=Os.17918 /UG_TITLE=(japonica cultivar-group) cDNA clone:006-306-G05, full insert sequence /DEF=Oryza sativa (japonica cultivar-group) cDNA clone:006-306-G05, full insert sequence. /FL=gb:AK061425.1 /REP_ORG=O. sativa	AK061425.1	LOC_Os03g16950.1 // serine/threonine kinase-like protein, putative, expressed // tigr_pseudomol // 11 // --- /// NM_001056256 // Oryza sativa (japonica cultivar-group) Os03g0277600 (Os03g0277600) mRNA, complete cds. // refseq // 11 // ---
Os.17881.2.S1_at	50.1	P	18.71	P	2.68	*	Os.17881.2	gb:AK058402.1 /DB_XREF=gi:32968420 /TID=Os.17881.2 /CNT=1 /FEA=FLmRNA /TIER=FL /STK=1 /UG=Os.17881 /UG_TITLE=(japonica cultivar-group) cDNA clone:001-201-A08, full insert sequence /DEF=Oryza sativa (japonica cultivar-group) cDNA clone:001-015-B07, full insert sequence. /FL=gb:AK058402.1 /REP_ORG=O. sativa	AK058402.1	AK058402 // Oryza sativa Japonica Group cDNA clone:001-015-B07, full insert sequence. // gb // 11 // --- /// LOC_Os09g04110.3 // coatomer subunit alpha, putative, expressed // tigr_pseudomol // 10 // ---
OsAffx.15281.1.S1_at	8.43	P	3.16	A	2.67	*	OsAffx.15281.1	tigr:9634.m00527 /TID=OsAffx.15281.1 /CNT=1 /FEA=mRNA /TIER=ConsEnd /STK=0 /NOTE=sequence(s) not in UniGene /DEF=Similar to AF387793 thiol methyltransferase 1 /REP_ORG=O. sativa	9634.m00527	AK061306 // Oryza sativa Japonica Group cDNA clone:006-301-H08, full insert sequence. // gb // 0 // chr6:2773537-2778880(-) /// AK101884 // Oryza sativa Japonica Group cDNA clone:J033070L07, full insert sequence. // gb // 0 // chr6:2773451-2778815(-) /// LOC_Os06g06040.1 // S-adenosylmethionine-dependent methyltransferase/ methyltransferase/ thiopurine S-methyltransferase, putative, expressed // …
Os.27420.2.A1_s_at	15.07	P	5.64	A	2.67	*	Os.27420.2	gb:CB672928 /DB_XREF=gi:29676653 /DB_XREF=OSJNEe07D12.r /CLONE=OSJNEe07D12 /TID=Os.27420.2 /CNT=12 /FEA=EST /TIER=Stack /STK=11 /UG=Os.27420 /UG_TITLE=(japonica cultivar-group) cDNA clone:002-100-A03, full insert sequence /REP_ORG=O. sativa	CB672928	BGIOSSFCE017072.1 // --- // bgi_ris // 0 // chr5:10091922-10100029(-) /// LOC_Os05g17604.1 // SHR5-receptor-like kinase, putative, expressed // tigr_pseudomol // 0 // chr5:10091800-10105496(-) /// LOC_Os05g17604.2 // SHR5-receptor-like kinase, putative, expressed // tigr_pseudomol // 0 // chr5:10091683-10100095(-) /// LOC_Os05g17604.3 // SHR5-receptor-like kinase, putative, expressed // tigr_pseu…
Os.10215.1.S1_at	652.05	P	243.86	P	2.67	*	Os.10215.1	gb:D13817.1 /DB_XREF=gi:427592 /TID=Os.10215.1 /CNT=15 /FEA=FLmRNA /TIER=FL /STK=2 /UG=Os.10215 /DEF=Oryza sativa (japonica cultivar-group) mRNA for lactate dehydrogenase, complete cds. /PROD=lactate dehydrogenase /FL=gb:AK105416.1 gb:AK103257.1 gb:D13817.1 /REP_ORG=O. sativa	D13817.1	AK103257 // Oryza sativa Japonica Group cDNA clone:J033124A12, full insert sequence. // gb // 9 // --- /// AK105416 // Oryza sativa Japonica Group cDNA clone:001-124-A01, full insert sequence. // gb // 11 // --- /// D13817 // Oryza sativa Japonica Group mRNA for lactate dehydrogenase, complete cds. // gb // 11 // --- /// LOC_Os02g01510.1 // L-lactate dehydrogenase A, putative, expressed // tigr_p…
Os.33878.1.S1_at	61.88	P	23.18	P	2.67	*	Os.33878.1	gb:AK120283.1 /DB_XREF=gi:37989906 /TID=Os.33878.1 /CNT=13 /FEA=FLmRNA /TIER=FL /STK=3 /UG=Os.33878 /UG_TITLE=(japonica cultivar-group) cDNA clone:J013049K12, full insert sequence /DEF=Oryza sativa (japonica cultivar-group) cDNA clone:J013049K12, full insert sequence. /FL=gb:AK120283.1 /REP_ORG=O. sativa	AK120283.1	AK120283 // Oryza sativa Japonica Group cDNA clone:J013049K12, full insert sequence. // gb // 11 // ---
Os.46728.1.S1_at	1328.07	P	498.07	P	2.67	*	Os.46728.1	gb:CB000629 /DB_XREF=gi:27577934 /DB_XREF=S345Q_F04 /TID=Os.46728.1 /CNT=3 /FEA=mRNA /TIER=ConsEnd /STK=0 /UG=Os.46728 /UG_TITLE=(japonica cultivar-group) hypothetical protein (OSJNBa0087H07.17), mRNA /REP_ORG=O. sativa	CB000629	CT835763 // Oryza sativa (indica cultivar-group) cDNA clone:OSIGCRA202B06, full insert sequence. // gb // 11 // ---
OsAffx.7795.1.S1_at	1005.8	P	376.18	P	2.67	*	OsAffx.7795.1	tigr:9640.m03416 /TID=OsAffx.7795.1 /CNT=1 /FEA=mRNA /TIER=ConsEnd /STK=0 /NOTE=sequence(s) not in UniGene /DEF=Glutaredoxin /REP_ORG=O. sativa	9640.m03416	BGIOSSBCE034419.1 // --- // bgi_ris // 11 // --- /// LOC_Os12g35330.1 // OsGrx_C12 - glutaredoxin subgroup III // tigr_pseudomol // 11 // --- /// NM_001073474 // Oryza sativa (japonica cultivar-group) Os12g0538600 (Os12g0538600) mRNA, complete cds. // refseq // 10 // ---
Os.9815.1.S1_at	448.45	P	168.82	A	2.66	*	Os.9815.1	gb:AK108395.1 /DB_XREF=gi:32993604 /TID=Os.9815.1 /CNT=13 /FEA=FLmRNA /TIER=FL /STK=1 /UG=Os.9815 /UG_TITLE=(japonica cultivar-group) cDNA clone:002-142-F09, full insert sequence /DEF=Oryza sativa (japonica cultivar-group) cDNA clone:002-142-F09, full insert sequence. /FL=gb:AK108395.1 /REP_ORG=O. sativa	AK108395.1	BGIOSSBCE016742.1 // --- // bgi_ris // 0 // chr5:8676998-8680755(-) /// CT834754 // Oryza sativa (indica cultivar-group) cDNA clone:OSIGCSA043J14, full insert sequence. // gb // 0 // chr5:8671076-8683305(-) /// LOC_Os05g15370.1 // 50S ribosomal protein L13, putative, expressed // tigr_pseudomol // 0 // chr5:8676819-8683310(-) /// NM_001061544 // Oryza sativa (japonica cultivar-group) Os05g0243300…
Os.4079.2.S1_a_at	1551.8	P	582.49	P	2.66	*	Os.4079.2	gb:AK063083.1 /DB_XREF=gi:32973101 /TID=Os.4079.2 /CNT=10 /FEA=FLmRNA /TIER=FL /STK=2 /UG=Os.4079 /UG_TITLE=Putative Rop family GTPase ROP4 mRNA, complete cds /DEF=Oryza sativa (japonica cultivar-group) cDNA clone:001-111-A05, full insert sequence. /FL=gb:AK067253.1 gb:AK063083.1 /REP_ORG=O. sativa	AK063083.1	AF380335 // Oryza sativa putative Rop family GTPase ROP4 mRNA, complete cds. // gb // 11 // --- /// AK067253 // Oryza sativa Japonica Group cDNA clone:J013098K11, full insert sequence. // gb // 11 // --- /// LOC_Os06g12790.1 // rac-like GTP-binding protein 4, putative, expressed // tigr_pseudomol // 11 // --- /// LOC_Os06g12790.3 // rac-like GTP-binding protein 4, putative, expressed // tigr_pseu…
Os.16164.1.S1_at	275.2	P	103.62	P	2.66	*	Os.16164.1	gb:AK062309.1 /DB_XREF=gi:32972327 /TID=Os.16164.1 /CNT=2 /FEA=FLmRNA /TIER=FL /STK=2 /UG=Os.16164 /UG_TITLE=(japonica cultivar-group) cDNA clone:001-101-B04, full insert sequence /DEF=Oryza sativa (japonica cultivar-group) cDNA clone:001-101-B04, full insert sequence. /FL=gb:AK062309.1 /REP_ORG=O. sativa	AK062309.1	LOC_Os06g10530.1 // expressed protein // tigr_pseudomol // 11 // --- /// NM_001063634 // Oryza sativa (japonica cultivar-group) Os06g0207200 (Os06g0207200) mRNA, complete cds. // refseq // 11 // ---
Os.50366.1.S1_x_at	371	P	139.65	P	2.66	*	Os.50366.1	gb:AK120891.1 /DB_XREF=gi:37990514 /TID=Os.50366.1 /CNT=3 /FEA=FLmRNA /TIER=FL /STK=1 /UG=Os.50366 /UG_TITLE=(japonica cultivar-group) cDNA clone:J023029H17, full insert sequence /DEF=Oryza sativa (japonica cultivar-group) cDNA clone:J023029H17, full insert sequence. /FL=gb:AK120891.1 /REP_ORG=O. sativa	AK120891.1	CT834067 // Oryza sativa (indica cultivar-group) cDNA clone:OSIGCFA226O20, full insert sequence. // gb // 10 // --- /// LOC_Os10g26150.1 // expressed protein // tigr_pseudomol // 11 // --- /// NM_001071082 // Oryza sativa (japonica cultivar-group) Os10g0401000 (Os10g0401000) mRNA, complete cds. // refseq // 11 // ---
Os.52928.1.S1_at	50.04	P	18.8	P	2.66	*	Os.52928.1	gb:AK105696.1 /DB_XREF=gi:32990905 /TID=Os.52928.1 /CNT=2 /FEA=FLmRNA /TIER=FL /STK=1 /UG=Os.52928 /UG_TITLE=(japonica cultivar-group) cDNA clone:001-201-C11, full insert sequence /DEF=Oryza sativa (japonica cultivar-group) cDNA clone:001-201-C11, full insert sequence. /FL=gb:AK105696.1 gb:AK069965.1 /REP_ORG=O. sativa	AK105696.1	LOC_Os02g51810.1 // amidase, putative, expressed // tigr_pseudomol // 11 // --- /// NM_001054690 // Oryza sativa (japonica cultivar-group) Os02g0754500 (Os02g0754500) mRNA, complete cds. // refseq // 11 // ---
Os.23764.1.S1_at	54.38	P	20.46	P	2.66	*	Os.23764.1	gb:AK073020.1 /DB_XREF=gi:32983043 /TID=Os.23764.1 /CNT=1 /FEA=FLmRNA /TIER=FL /STK=1 /UG=Os.23764 /UG_TITLE=(japonica cultivar-group) cDNA clone:J023149K21, full insert sequence /DEF=Oryza sativa (japonica cultivar-group) cDNA clone:J023149K21, full insert sequence. /FL=gb:AK073020.1 /REP_ORG=O. sativa	AK073020.1	AK073020 // Oryza sativa Japonica Group cDNA clone:J023149K21, full insert sequence. // gb // 11 // --- /// LOC_Os12g33230.1 // ubiquitin-protein ligase, putative, expressed // tigr_pseudomol // 11 // --- /// NM_001073426 // Oryza sativa (japonica cultivar-group) Os12g0517100 (Os12g0517100) mRNA, complete cds. // refseq // 11 // ---
Os.21805.1.S1_s_at	1190.42	P	447.21	P	2.66	*	Os.21805.1	gb:CA756790 /DB_XREF=gi:25800829 /DB_XREF=OC105B10_T3.CRO /CLONE=OC105B10_T3.CRO /TID=Os.21805.1 /CNT=1 /FEA=EST /TIER=ConsEnd /STK=1 /UG=Os.21805 /UG_TITLE=Transcribed sequence with weak similarity to protein sp:P46688 (A.thaliana) GAS2_ARATH Gibberellin-regulated protein 2 precursor /REP_ORG=O. sativa	CA756790	LOC_Os06g51320.1 // gibberellin-regulated protein 1 precursor, putative, expressed // tigr_pseudomol // 11 // --- /// LOC_Os06g51320.2 // gibberellin-regulated protein 1 precursor, putative, expressed // tigr_pseudomol // 11 // --- /// LOC_Os06g51320.3 // gibberellin-regulated protein 1 precursor, putative, expressed // tigr_pseudomol // 11 // --- /// NM_001065184 // Oryza sativa (japonica cultiv…
Os.50256.1.S1_at	341.8	P	128.51	P	2.66	*	Os.50256.1	gb:AK120357.1 /DB_XREF=gi:37989980 /TID=Os.50256.1 /CNT=1 /FEA=FLmRNA /TIER=FL /STK=1 /UG=Os.50256 /UG_TITLE=(japonica cultivar-group) cDNA clone:J013067C21, full insert sequence /DEF=Oryza sativa (japonica cultivar-group) cDNA clone:J013067C21, full insert sequence. /FL=gb:AK120357.1 /REP_ORG=O. sativa	AK120357.1	AK120357 // Oryza sativa Japonica Group cDNA clone:J013067C21, full insert sequence. // gb // 11 // ---
Os.10551.1.S1_at	2989.25	P	1122.84	P	2.66	*	Os.10551.1	gb:AK069617.1 /DB_XREF=gi:32979641 /TID=Os.10551.1 /CNT=34 /FEA=FLmRNA /TIER=FL /STK=0 /UG=Os.10551 /UG_TITLE=(japonica cultivar-group) mitochondrial chaperonin-60 (OSJNBa0071K18.10), mRNA /DEF=Oryza sativa (japonica cultivar-group) cDNA clone:J023019K12, full insert sequence. /FL=gb:AK119623.1 gb:AK069617.1 /REP_ORG=O. sativa	AK069617.1	AK069617 // Oryza sativa Japonica Group cDNA clone:J023019K12, full insert sequence. // gb // 11 // --- /// AK109517 // Oryza sativa Japonica Group cDNA clone:002-109-A02, full insert sequence. // gb // 11 // --- /// LOC_Os10g32550.1 // chaperonin CPN60-1, mitochondrial precursor, putative, expressed // tigr_pseudomol // 11 // --- /// NM_001071319 // Oryza sativa (japonica cultivar-group) Os10g04…
OsAffx.2569.1.S1_s_at	768.27	P	289.2	P	2.66	*	OsAffx.2569.1	tigr:9630.m01009 /TID=OsAffx.2569.1 /CNT=1 /FEA=mRNA /TIER=ConsEnd /STK=0 /NOTE=sequence(s) not in UniGene /DEF=HY5 /REP_ORG=O. sativa	9630.m01009	CT833768 // Oryza sativa (indica cultivar-group) cDNA clone:OSIGCSA034A06, full insert sequence. // gb // 11 // --- /// LOC_Os02g10860.1 // transcription factor HY5, putative, expressed // tigr_pseudomol // 11 // ---
Os.7316.1.S1_at	84.37	P	31.78	P	2.66	*	Os.7316.1	gb:AU100731 /DB_XREF=gi:9864981 /DB_XREF=AU100731 /CLONE=C12388 /TID=Os.7316.1 /CNT=3 /FEA=EST /TIER=ConsEnd /STK=0 /UG=Os.7316 /UG_TITLE=Transcribed sequences /REP_ORG=O. sativa	AU100731	LOC_Os03g17164.1 // 125 kDa kinesin-related protein, putative, expressed // tigr_pseudomol // 11 // ---
Os.56000.1.S1_at	65.78	P	24.81	A	2.65	*	Os.56000.1	gb:AK109108.1 /DB_XREF=gi:32994317 /TID=Os.56000.1 /CNT=1 /FEA=FLmRNA /TIER=FL /STK=1 /UG=Os.56000 /UG_TITLE=(japonica cultivar-group) cDNA clone:002-155-B10, full insert sequence /DEF=Oryza sativa (japonica cultivar-group) cDNA clone:002-155-B10, full insert sequence. /FL=gb:AK109108.1 /REP_ORG=O. sativa	AK109108.1	LOC_Os05g02900.1 // expressed protein // tigr_pseudomol // 10 // --- /// NM_001061026 // Oryza sativa (japonica cultivar-group) Os05g0120300 (Os05g0120300) mRNA, complete cds. // refseq // 10 // ---
Os.17974.1.S1_at	224.17	P	84.66	P	2.65	*	Os.17974.1	gb:AK066728.1 /DB_XREF=gi:32976746 /TID=Os.17974.1 /CNT=8 /FEA=FLmRNA /TIER=FL /STK=1 /UG=Os.17974 /UG_TITLE=(japonica cultivar-group) cDNA clone:J013075E04, full insert sequence /DEF=Oryza sativa (japonica cultivar-group) cDNA clone:J013075E04, full insert sequence. /FL=gb:AK066728.1 /REP_ORG=O. sativa	AK066728.1	LOC_Os07g01904.1 // expressed protein // tigr_pseudomol // 11 // --- /// NM_001065263 // Oryza sativa (japonica cultivar-group) Os07g0110000 (Os07g0110000) mRNA, complete cds. // refseq // 11 // ---
Os.51928.1.S1_at	160.84	P	60.75	P	2.65	*	Os.51928.1	gb:AK064299.1 /DB_XREF=gi:32974317 /TID=Os.51928.1 /CNT=2 /FEA=FLmRNA /TIER=FL /STK=1 /UG=Os.51928 /UG_TITLE=(japonica cultivar-group) cDNA clone:002-107-A07, full insert sequence /DEF=Oryza sativa (japonica cultivar-group) cDNA clone:002-107-A07, full insert sequence. /FL=gb:AK064299.1 /REP_ORG=O. sativa	AK064299.1	AK064299 // Oryza sativa Japonica Group cDNA clone:002-107-A07, full insert sequence. // gb // 11 // --- /// LOC_Os03g51200.1 // histone H2A, putative, expressed // tigr_pseudomol // 11 // ---
Os.18338.1.S1_at	189.11	P	71.47	P	2.65	*	Os.18338.1	gb:AK108718.1 /DB_XREF=gi:32993927 /TID=Os.18338.1 /CNT=1 /FEA=FLmRNA /TIER=FL /STK=1 /UG=Os.18338 /UG_TITLE=(japonica cultivar-group) cDNA clone:002-150-B11, full insert sequence /DEF=Oryza sativa (japonica cultivar-group) cDNA clone:002-150-B11, full insert sequence. /FL=gb:AK108718.1 /REP_ORG=O. sativa	AK108718.1	CT831355 // Oryza sativa (indica cultivar-group) cDNA clone:OSIGCEA031K17, full insert sequence. // gb // 11 // --- /// LOC_Os02g03200.1 // FAD binding domain containing protein, putative, expressed // tigr_pseudomol // 11 // --- /// NM_001052273 // Oryza sativa (japonica cultivar-group) Os02g0124400 (Os02g0124400) mRNA, partial cds. // refseq // 11 // ---
Os.5378.2.S1_at	122.93	P	46.36	P	2.65	*	Os.5378.2	gb:AK110670.1 /DB_XREF=gi:32995879 /TID=Os.5378.2 /CNT=1 /FEA=FLmRNA /TIER=FL /STK=1 /UG=Os.5378 /UG_TITLE=(japonica cultivar-group) P0490D09.11 (P0490D09.11), mRNA /DEF=Oryza sativa (japonica cultivar-group) cDNA clone:002-169-G01, full insert sequence. /FL=gb:AK110670.1 /REP_ORG=O. sativa	AK110670.1	AK110670 // Oryza sativa Japonica Group cDNA clone:002-169-G01, full insert sequence. // gb // 11 // ---
Os.49563.4.S1_x_at	189.38	P	71.4	P	2.65	*	Os.49563.4	gb:AK062859.1 /DB_XREF=gi:32972877 /TID=Os.49563.4 /CNT=1 /FEA=FLmRNA /TIER=FL /STK=1 /UG=Os.49563 /UG_TITLE=(japonica cultivar-group) cDNA clone:001-205-F11, full insert sequence /DEF=Oryza sativa (japonica cultivar-group) cDNA clone:001-108-A12, full insert sequence. /FL=gb:AK062859.1 /REP_ORG=O. sativa	AK062859.1	AK062859 // Oryza sativa Japonica Group cDNA clone:001-108-A12, full insert sequence. // gb // 11 // --- /// AK070367 // Oryza sativa Japonica Group cDNA clone:J023049F10, full insert sequence. // gb // 9 // --- /// LOC_Os02g42690.3 // zinc finger, C3HC4 type family protein, expressed // tigr_pseudomol // 9 // ---
Os.37571.1.S1_at	249.69	P	94.17	P	2.65	*	Os.37571.1	gb:AK063639.1 /DB_XREF=gi:32973657 /TID=Os.37571.1 /CNT=16 /FEA=FLmRNA /TIER=FL /STK=0 /UG=Os.37571 /UG_TITLE=(japonica cultivar-group) cDNA clone:001-118-G07, full insert sequence /DEF=Oryza sativa (japonica cultivar-group) cDNA clone:001-118-G07, full insert sequence. /FL=gb:AK063639.1 /REP_ORG=O. sativa	AK063639.1	CT829833 // Oryza sativa (indica cultivar-group) cDNA clone:OSIGCSN040B09, full insert sequence. // gb // 9 // --- /// LOC_Os08g37660.1 // blue copper protein precursor, putative, expressed // tigr_pseudomol // 11 // --- /// NM_001068605 // Oryza sativa (japonica cultivar-group) Os08g0482600 (Os08g0482600) mRNA, complete cds. // refseq // 9 // ---
OsAffx.4433.1.S1_at	129.49	P	48.81	P	2.65	*	OsAffx.4433.1	tigr:9633.m02348 /TID=OsAffx.4433.1 /CNT=1 /FEA=mRNA /TIER=ConsEnd /STK=0 /NOTE=sequence(s) not in UniGene /DEF=Pumilio-family RNA binding repeat, putative /REP_ORG=O. sativa	9633.m02348	LOC_Os05g26040.1 // pumilio-family RNA binding repeat containing protein, expressed // tigr_pseudomol // 10 // ---
OsAffx.17808.1.S1_s_at	116.68	P	44.05	P	2.65	*	OsAffx.17808.1	tigr:9637.m01787 /TID=OsAffx.17808.1 /CNT=1 /FEA=mRNA /TIER=ConsEnd /STK=0 /NOTE=sequence(s) not in UniGene /DEF=expressed protein /REP_ORG=O. sativa	9637.m01787	CT835873 // Oryza sativa (indica cultivar-group) cDNA clone:OSIGCRA115I21, full insert sequence. // gb // 11 // --- /// LOC_Os09g20860.1 // calmodulin binding protein, putative, expressed // tigr_pseudomol // 11 // ---
Os.20627.2.S1_at	22.64	P	8.58	A	2.64	*	Os.20627.2	gb:AK109627.1 /DB_XREF=gi:32994836 /TID=Os.20627.2 /CNT=1 /FEA=FLmRNA /TIER=FL /STK=1 /UG=Os.20627 /UG_TITLE=(japonica cultivar-group) 5-alpha-taxadienol-10-beta-hydroxylase-like protein (OJ1793_E11.19), mRNA /DEF=Oryza sativa (japonica cultivar-group) cDNA clone:002-138-B12, full insert sequence. /FL=gb:AK109627.1 /REP_ORG=O. sativa	AK109627.1	LOC_Os07g33620.1 // taxane 10-beta-hydroxylase, putative, expressed // tigr_pseudomol // 11 // --- /// NM_001066336 // Oryza sativa (japonica cultivar-group) Os07g0520300 (Os07g0520300) mRNA, complete cds. // refseq // 11 // ---
OsAffx.24274.1.S1_at	11.95	P	4.52	A	2.64	*	OsAffx.24274.1	tigr:9630.m01499 /TID=OsAffx.24274.1 /CNT=1 /FEA=mRNA /TIER=ConsEnd /STK=0 /NOTE=sequence(s) not in UniGene /DEF=hypothetical protein /REP_ORG=O. sativa	9630.m01499	BGIOSSFCE005965.1 // --- // bgi_ris // 10 // ---
OsAffx.13713.1.S1_at	12.47	P	4.72	A	2.64	*	OsAffx.13713.1	tigr:9632.m00674 /TID=OsAffx.13713.1 /CNT=1 /FEA=mRNA /TIER=ConsEnd /STK=0 /NOTE=sequence(s) not in UniGene /DEF=hypothetical protein /REP_ORG=O. sativa	9632.m00674	LOC_Os04g07620.1 // retrotransposon protein, putative, unclassified // tigr_pseudomol // 11 // --- /// Os04g0158500 // --- // rapdb // 11 // ---
Os.37931.1.S1_at	1793.86	P	680.62	P	2.64	*	Os.37931.1	gb:U77296.1 /DB_XREF=gi:1667591 /TID=Os.37931.1 /CNT=7 /FEA=FLmRNA /TIER=FL /STK=1 /UG=Os.37931 /DEF=Oryza sativa histone 3 mRNA, complete cds. /PROD=histone 3 /FL=gb:U77296.1 /REP_ORG=O. sativa	U77296.1	LOC_Os11g05730.1 // histone H3, putative, expressed // tigr_pseudomol // 11 // --- /// NM_001072323 // Oryza sativa (japonica cultivar-group) Os11g0155900 (Os11g0155900) mRNA, complete cds. // refseq // 11 // --- /// U77296 // Oryza sativa histone 3 mRNA, complete cds. // gb // 11 // ---
Os.6321.1.S1_at	476.62	P	180.73	P	2.64	*	Os.6321.1	gb:AK099776.1 /DB_XREF=gi:32984985 /TID=Os.6321.1 /CNT=39 /FEA=FLmRNA /TIER=FL /STK=0 /UG=Os.6321 /UG_TITLE=(japonica cultivar-group) putative nematode resistance-like protein (OJ1402_H07.2), mRNA /DEF=Oryza sativa (japonica cultivar-group) cDNA clone:J013095E24, full insert sequence. /FL=gb:AK099776.1 gb:AY224522.1 /REP_ORG=O. sativa	AK099776.1	AK060734 // Oryza sativa Japonica Group cDNA clone:001-032-A10, full insert sequence. // gb // 9 // --- /// AK099776 // Oryza sativa Japonica Group cDNA clone:J013095E24, full insert sequence. // gb // 11 // --- /// LOC_Os01g63690.1 // nematode-resistance protein, putative, expressed // tigr_pseudomol // 11 // --- /// NM_001051377 // Oryza sativa (japonica cultivar-group) Os01g0855600 (Os01g08556…
Os.10189.1.S1_at	791.73	P	299.96	P	2.64	*	Os.10189.1	gb:AK121756.1 /DB_XREF=gi:37991379 /TID=Os.10189.1 /CNT=8 /FEA=FLmRNA /TIER=FL /STK=1 /UG=Os.10189 /UG_TITLE=(japonica cultivar-group) cDNA clone:J033088E11, full insert sequence /DEF=Oryza sativa (japonica cultivar-group) cDNA clone:J033088E11, full insert sequence. /FL=gb:AK121756.1 /REP_ORG=O. sativa	AK121756.1	AK121756 // Oryza sativa Japonica Group cDNA clone:J033088E11, full insert sequence. // gb // 11 // --- /// LOC_Os02g39180.1 // expressed protein // tigr_pseudomol // 11 // --- /// NM_001053902 // Oryza sativa (japonica cultivar-group) Os02g0604100 (Os02g0604100) mRNA, complete cds. // refseq // 11 // ---
Os.9152.1.S1_at	392.84	P	148.86	P	2.64	*	Os.9152.1	gb:AK062361.1 /DB_XREF=gi:32972379 /TID=Os.9152.1 /CNT=3 /FEA=FLmRNA /TIER=FL /STK=1 /UG=Os.9152 /UG_TITLE=(japonica cultivar-group) cDNA clone:001-101-H05, full insert sequence /DEF=Oryza sativa (japonica cultivar-group) cDNA clone:001-101-H05, full insert sequence. /FL=gb:AK062361.1 /REP_ORG=O. sativa	AK062361.1	AK062361 // Oryza sativa Japonica Group cDNA clone:001-101-H05, full insert sequence. // gb // 11 // ---
Os.6683.1.S1_at	68.15	P	25.77	P	2.64	*	Os.6683.1	gb:AK111091.1 /DB_XREF=gi:32996300 /TID=Os.6683.1 /CNT=6 /FEA=FLmRNA /TIER=FL /STK=2 /UG=Os.6683 /UG_TITLE=(japonica cultivar-group) P0684C02.7 (P0684C02.7), mRNA /DEF=Oryza sativa (japonica cultivar-group) cDNA clone:002-175-G02, full insert sequence. /FL=gb:AK111091.1 /REP_ORG=O. sativa	AK111091.1	LOC_Os01g58130.1 // expressed protein // tigr_pseudomol // 11 // ---
Os.21950.1.S1_at	488.36	P	184.97	P	2.64	*	Os.21950.1	gb:AK107940.1 /DB_XREF=gi:32993149 /TID=Os.21950.1 /CNT=9 /FEA=FLmRNA /TIER=FL /STK=0 /UG=Os.21950 /UG_TITLE=(japonica cultivar-group) cDNA clone:002-135-A12, full insert sequence /DEF=Oryza sativa (japonica cultivar-group) cDNA clone:002-135-A12, full insert sequence. /FL=gb:AK107940.1 /REP_ORG=O. sativa	AK107940.1	CT828962 // Oryza sativa (indica cultivar-group) cDNA clone:OSIGCSN014J03, full insert sequence. // gb // 0 // chr8:23715006-23715791(+) /// NM_001068603 // Oryza sativa (japonica cultivar-group) Os08g0482300 (Os08g0482300) mRNA, complete cds. // refseq // 0 // chr8:23715010-23715779(+)
Os.3964.1.S1_at	266.7	P	100.91	P	2.64	*	Os.3964.1	gb:AK121991.1 /DB_XREF=gi:37991614 /TID=Os.3964.1 /CNT=3 /FEA=FLmRNA /TIER=FL /STK=0 /UG=Os.3964 /UG_TITLE=(japonica cultivar-group) putative ribosomal protein L7Ae-like (OSJNBa0056A20.5), mRNA /DEF=Oryza sativa (japonica cultivar-group) cDNA clone:J033109K13, full insert sequence. /FL=gb:AK121991.1 /REP_ORG=O. sativa	AK121991.1	AK121991 // Oryza sativa Japonica Group cDNA clone:J033109K13, full insert sequence. // gb // 9 // --- /// LOC_Os10g03540.1 // NHP2/L7aE family protein YEL026W, putative, expressed // tigr_pseudomol // 10 // --- /// NM_001070605 // Oryza sativa (japonica cultivar-group) Os10g0124000 (Os10g0124000) mRNA, complete cds. // refseq // 9 // ---
Os.44098.1.S1_at	109.35	P	41.47	P	2.64	*	Os.44098.1	gb:CF324363 /DB_XREF=gi:33797000 /DB_XREF=HDN--06-F09.g1 /CLONE=HDN--06-F09 /TID=Os.44098.1 /CNT=3 /FEA=mRNA /TIER=ConsEnd /STK=0 /UG=Os.44098 /UG_TITLE=(japonica cultivar-group) OSJNBa0075N02.22 (OSJNBa0075N02.22), mRNA /REP_ORG=O. sativa	CF324363	BGIOSSBCE022859.1 // --- // bgi_ris // 11 // --- /// BGIOSSFCE023166.1 // --- // bgi_ris // 9 // --- /// LOC_Os07g27180.1 // TPR Domain containing protein, expressed // tigr_pseudomol // 11 // --- /// NM_001066093 // Oryza sativa (japonica cultivar-group) Os07g0455100 (Os07g0455100) mRNA, complete cds. // refseq // 11 // ---
OsAffx.25577.1.S1_at	142	P	53.76	P	2.64	*	OsAffx.25577.1	tigr:9631.m04514 /TID=OsAffx.25577.1 /CNT=1 /FEA=mRNA /TIER=ConsEnd /STK=0 /NOTE=sequence(s) not in UniGene /DEF=Ribosomal protein S21e, putative /REP_ORG=O. sativa	9631.m04514	LOC_Os03g46490.1 // 40S ribosomal protein S21, putative // tigr_pseudomol // 11 // --- /// NM_001057390 // Oryza sativa (japonica cultivar-group) Os03g0667800 (Os03g0667800) mRNA, complete cds. // refseq // 11 // ---
Os.57519.1.S1_x_at	4772.02	P	1814.71	P	2.63	*	Os.57519.1	gb:CB683915 /DB_XREF=gi:29687640 /DB_XREF=OSJNEf12P06.f /CLONE=OSJNEf12P06 /TID=Os.57519.1 /CNT=2 /FEA=mRNA /TIER=ConsEnd /STK=0 /UG=Os.57519 /UG_TITLE=(japonica cultivar-group) ELIP mRNA, partial sequence /REP_ORG=O. sativa	CB683915	CT829904 // Oryza sativa (indica cultivar-group) cDNA clone:OSIGCEA039E04, full insert sequence. // gb // 11 // --- /// LOC_Os01g14410.1 // early light-induced protein, chloroplast precursor, putative, expressed // tigr_pseudomol // 11 // --- /// NM_001049109 // Oryza sativa (japonica cultivar-group) Os01g0246400 (Os01g0246400) mRNA, complete cds. // refseq // 11 // ---
Os.23271.1.S1_at	61.59	P	23.45	P	2.63	*	Os.23271.1	gb:AK106233.1 /DB_XREF=gi:32991442 /TID=Os.23271.1 /CNT=1 /FEA=FLmRNA /TIER=FL /STK=1 /UG=Os.23271 /UG_TITLE=(japonica cultivar-group) hypothetical protein (OSJNBa0096G08.18), mRNA /DEF=Oryza sativa (japonica cultivar-group) cDNA clone:002-100-B08, full insert sequence. /FL=gb:AK106233.1 /REP_ORG=O. sativa	AK106233.1	LOC_Os10g38020.1 // expressed protein // tigr_pseudomol // 11 // --- /// NM_001071639 // Oryza sativa (japonica cultivar-group) Os10g0524000 (Os10g0524000) mRNA, complete cds. // refseq // 11 // ---
Os.30528.1.S1_at	37.01	P	14.13	A	2.62	*	Os.30528.1	gb:AK108716.1 /DB_XREF=gi:32993925 /TID=Os.30528.1 /CNT=2 /FEA=FLmRNA /TIER=FL /STK=1 /UG=Os.30528 /UG_TITLE=(japonica cultivar-group) cDNA clone:002-150-B08, full insert sequence /DEF=Oryza sativa (japonica cultivar-group) cDNA clone:002-150-B08, full insert sequence. /FL=gb:AK108716.1 /REP_ORG=O. sativa	AK108716.1	LOC_Os08g31860.1 // expressed protein // tigr_pseudomol // 11 // --- /// NM_001068332 // Oryza sativa (japonica cultivar-group) Os08g0412800 (Os08g0412800) mRNA, complete cds. // refseq // 11 // ---
Os.53210.1.S1_at	399.8	P	152.71	P	2.62	*	Os.53210.1	gb:AK071366.1 /DB_XREF=gi:32981389 /TID=Os.53210.1 /CNT=4 /FEA=FLmRNA /TIER=FL /STK=1 /UG=Os.53210 /UG_TITLE=(japonica cultivar-group) cDNA clone:J023096D05, full insert sequence /DEF=Oryza sativa (japonica cultivar-group) cDNA clone:J023096D05, full insert sequence. /FL=gb:AK071366.1 /REP_ORG=O. sativa	AK071366.1	AK071366 // Oryza sativa Japonica Group cDNA clone:J023096D05, full insert sequence. // gb // 11 // --- /// LOC_Os11g26760.1 // dehydrin Rab16C, putative, expressed // tigr_pseudomol // 11 // --- /// NM_001074374 // Oryza sativa (japonica cultivar-group) Os11g0454000 (Os11g0454000) mRNA, complete cds. // refseq // 11 // ---
Os.35808.1.S1_at	189.56	P	72.26	P	2.62	*	Os.35808.1	gb:AK065697.1 /DB_XREF=gi:32975715 /TID=Os.35808.1 /CNT=2 /FEA=FLmRNA /TIER=FL /STK=1 /UG=Os.35808 /UG_TITLE=(japonica cultivar-group) heat shock protein-like (P0704D04.17), mRNA /DEF=Oryza sativa (japonica cultivar-group) cDNA clone:J013037L21, full insert sequence. /FL=gb:AK065697.1 /REP_ORG=O. sativa	AK065697.1	AK065697 // Oryza sativa Japonica Group cDNA clone:J013037L21, full insert sequence. // gb // 11 // --- /// LOC_Os01g42190.1 // dnaJ-like protein, putative, expressed // tigr_pseudomol // 11 // --- /// NM_001050062 // Oryza sativa (japonica cultivar-group) Os01g0606900 (Os01g0606900) mRNA, complete cds. // refseq // 11 // ---
Os.50578.2.S1_at	315.29	P	120.3	P	2.62	*	Os.50578.2	gb:AK121926.1 /DB_XREF=gi:37991549 /TID=Os.50578.2 /CNT=1 /FEA=FLmRNA /TIER=FL /STK=1 /UG=Os.50578 /UG_TITLE=(japonica cultivar-group) cDNA clone:J023062D08, full insert sequence /DEF=Oryza sativa (japonica cultivar-group) cDNA clone:J033106G15, full insert sequence. /FL=gb:AK121926.1 /REP_ORG=O. sativa	AK121926.1	AK121926 // Oryza sativa Japonica Group cDNA clone:J033106G15, full insert sequence. // gb // 11 // ---
Os.4658.2.S1_at	1259.15	P	481.39	P	2.62	*	Os.4658.2	gb:AK063317.1 /DB_XREF=gi:32973335 /TID=Os.4658.2 /CNT=5 /FEA=FLmRNA /TIER=FL /STK=0 /UG=Os.4658 /UG_TITLE=(japonica cultivar-group) cDNA clone:002-103-A11, full insert sequence /DEF=Oryza sativa (japonica cultivar-group) cDNA clone:001-113-G10, full insert sequence. /FL=gb:AK063317.1 /REP_ORG=O. sativa	AK063317.1	CT833361 // Oryza sativa (indica cultivar-group) cDNA clone:OSIGCEA051F08, full insert sequence. // gb // 9 // --- /// LOC_Os08g34270.2 // expressed protein // tigr_pseudomol // 11 // ---
OsAffx.21635.2.S1_at	665.02	P	253.69	P	2.62	*	OsAffx.21635.2	tigr:9629.m05269 /TID=OsAffx.21635.2 /CNT=1 /FEA=mRNA /TIER=ConsEnd /STK=0 /NOTE=sequence(s) not in UniGene /DEF=expressed protein /REP_ORG=O. sativa	9629.m05269	BGIOSSBCE003234.1 // --- // bgi_ris // 11 // --- /// BGIOSSFCE003326.1 // --- // bgi_ris // 11 // --- /// CT836592 // Oryza sativa (indica cultivar-group) cDNA clone:OSIGCSN034E22, full insert sequence. // gb // 11 // --- /// LOC_Os01g54050.1 // histidine-containing phosphotransfer protein 4, putative, expressed // tigr_pseudomol // 11 // --- /// NM_001050756 // Oryza sativa (japonica cultivar-gr…
Os.49113.1.S1_s_at	143.41	P	55	P	2.61	*	Os.49113.1	gb:AK068292.1 /DB_XREF=gi:32978310 /TID=Os.49113.1 /CNT=4 /FEA=FLmRNA /TIER=FL /STK=1 /UG=Os.49113 /UG_TITLE=(japonica cultivar-group) cDNA clone:J013149O08, full insert sequence /DEF=Oryza sativa (japonica cultivar-group) cDNA clone:J013149O08, full insert sequence. /FL=gb:AK058515.1 gb:AK068292.1 /REP_ORG=O. sativa	AK068292.1	AK068292 // Oryza sativa Japonica Group cDNA clone:J013149O08, full insert sequence. // gb // 11 // --- /// LOC_Os01g48720.1 // DNA binding protein, putative, expressed // tigr_pseudomol // 11 // --- /// NM_001050398 // Oryza sativa (japonica cultivar-group) Os01g0679000 (Os01g0679000) mRNA, complete cds. // refseq // 11 // ---
Os.7341.1.S1_at	260.55	P	99.89	P	2.61	*	Os.7341.1	gb:AK121581.1 /DB_XREF=gi:37991204 /TID=Os.7341.1 /CNT=5 /FEA=FLmRNA /TIER=FL /STK=0 /UG=Os.7341 /UG_TITLE=(japonica cultivar-group) cDNA clone:J033037C10, full insert sequence /DEF=Oryza sativa (japonica cultivar-group) cDNA clone:J033037C10, full insert sequence. /FL=gb:AK121581.1 /REP_ORG=O. sativa	AK121581.1	AK121581 // Oryza sativa Japonica Group cDNA clone:J033037C10, full insert sequence. // gb // 10 // --- /// LOC_Os04g49130.1 // ubiquitin-conjugating enzyme E2 I, putative, expressed // tigr_pseudomol // 11 // --- /// LOC_Os04g49130.2 // ubiquitin-conjugating enzyme E2 I, putative, expressed // tigr_pseudomol // 11 // --- /// NM_001060182 // Oryza sativa (japonica cultivar-group) Os04g0580400 (Os…
Os.48072.1.S1_at	286.83	P	109.88	P	2.61	*	Os.48072.1	gb:AK073980.1 /DB_XREF=gi:32984003 /TID=Os.48072.1 /CNT=5 /FEA=FLmRNA /TIER=FL /STK=0 /UG=Os.48072 /UG_TITLE=SS300 mRNA for MCM3, partial sequence /DEF=Oryza sativa (japonica cultivar-group) cDNA clone:J033076G02, full insert sequence. /FL=gb:AK073980.1 /REP_ORG=O. sativa	AK073980.1	AK073980 // Oryza sativa Japonica Group cDNA clone:J033076G02, full insert sequence. // gb // 9 // --- /// LOC_Os02g55410.1 // DNA replication licensing factor MCM5, putative, expressed // tigr_pseudomol // 9 // --- /// LOC_Os02g55410.2 // DNA replication licensing factor MCM5, putative, expressed // tigr_pseudomol // 9 // --- /// NM_001054931 // Oryza sativa (japonica cultivar-group) Os02g079740…
Os.49211.1.A1_at	353.19	P	135.77	A	2.6	*	Os.49211.1	gb:AK107465.1 /DB_XREF=gi:32992674 /TID=Os.49211.1 /CNT=4 /FEA=FLmRNA /TIER=FL /STK=1 /UG=Os.49211 /UG_TITLE=(japonica cultivar-group) cDNA clone:002-129-A10, full insert sequence /DEF=Oryza sativa (japonica cultivar-group) cDNA clone:002-129-A10, full insert sequence. /FL=gb:AK107465.1 /REP_ORG=O. sativa	AK107465.1	LOC_Os08g45170.1 // carboxyl-terminal proteinase, putative, expressed // tigr_pseudomol // 11 // --- /// LOC_Os08g45170.2 // carboxyl-terminal proteinase, putative, expressed // tigr_pseudomol // 11 // --- /// LOC_Os08g45170.3 // carboxyl-terminal proteinase, putative, expressed // tigr_pseudomol // 11 // --- /// NM_001069075 // Oryza sativa (japonica cultivar-group) Os08g0566100 (Os08g0566100) m…
Os.17577.1.S2_at	67.73	P	26.04	A	2.6	*	Os.17577.1	gb:C98585 /DB_XREF=gi:3761337 /DB_XREF=C98585 /CLONE=E0435_6Z /TID=Os.17577.1 /CNT=20 /FEA=FLmRNA /TIER=Stack /STK=7 /UG=Os.17577 /UG_TITLE=(japonica cultivar-group) cDNA clone:J033099J19, full insert sequence /FL=gb:AK071091.1 gb:AK070060.1 gb:AK121482.1 /REP_ORG=O. sativa	C98585	AK070060 // Oryza sativa Japonica Group cDNA clone:J023041D01, full insert sequence. // gb // 11 // --- /// LOC_Os09g21370.1 // cysteine proteinase EP-B 1 precursor, putative, expressed // tigr_pseudomol // 11 // --- /// NM_001069595 // Oryza sativa (japonica cultivar-group) Os09g0381400 (Os09g0381400) mRNA, complete cds. // refseq // 11 // ---
Os.51209.1.S1_at	455.18	P	175.1	P	2.6	*	Os.51209.1	gb:AK061614.1 /DB_XREF=gi:32971632 /TID=Os.51209.1 /CNT=2 /FEA=FLmRNA /TIER=FL /STK=2 /UG=Os.51209 /UG_TITLE=(japonica cultivar-group) cDNA clone:J013063P03, full insert sequence /DEF=Oryza sativa (japonica cultivar-group) cDNA clone:001-033-B11, full insert sequence. /FL=gb:AK061614.1 gb:AK098956.1 /REP_ORG=O. sativa	AK061614.1	AK061614 // Oryza sativa Japonica Group cDNA clone:001-033-B11, full insert sequence. // gb // 11 // ---
OsAffx.1869.1.S1_at	96.28	P	36.98	P	2.6	*	OsAffx.1869.1	gb:AK106606.1 /DB_XREF=gi:32991815 /TID=OsAffx.1869.1 /CNT=4 /FEA=FLmRNA /TIER=FL /STK=1 /NOTE=sequence(s) not in UniGene /DEF=Oryza sativa (japonica cultivar-group) cDNA clone:002-112-E06, full insert sequence. /FL=gb:AK106606.1 /REP_ORG=O. sativa	AK106606.1	AK106606 // Oryza sativa Japonica Group cDNA clone:002-112-E06, full insert sequence. // gb // 11 // --- /// LOC_Os12g34080.1 // conserved hypothetical protein // tigr_pseudomol // 11 // --- /// LOC_Os12g34149.1 // expressed protein // tigr_pseudomol // 11 // ---
Os.54360.1.S1_at	147.49	P	56.73	P	2.6	*	Os.54360.1	gb:AK103649.1 /DB_XREF=gi:32988858 /TID=Os.54360.1 /CNT=2 /FEA=FLmRNA /TIER=FL /STK=1 /UG=Os.54360 /UG_TITLE=(japonica cultivar-group) cDNA clone:J033135D01, full insert sequence /DEF=Oryza sativa (japonica cultivar-group) cDNA clone:J033135D01, full insert sequence. /FL=gb:AK103649.1 /REP_ORG=O. sativa	AK103649.1	AK064308 // Oryza sativa Japonica Group cDNA clone:002-107-B10, full insert sequence. // gb // 9 // --- /// AK103649 // Oryza sativa Japonica Group cDNA clone:J033135D01, full insert sequence. // gb // 11 // --- /// LOC_Os03g44530.2 // expressed protein // tigr_pseudomol // 11 // --- /// NM_001057308 // Oryza sativa (japonica cultivar-group) Os03g0647500 (Os03g0647500) mRNA, complete cds. // refs…
Os.10246.5.S1_at	1575	P	605.38	P	2.6	*	Os.10246.5	gb:CA754851 /DB_XREF=gi:25798890 /DB_XREF=BR030007002_BR030_A10_73_072.ab1 /CLONE=BR030007002_BR030_A10_73_072.ab1 /TID=Os.10246.5 /CNT=10 /FEA=mRNA /TIER=ConsEnd /STK=0 /UG=Os.10246 /UG_TITLE=(japonica cultivar-group) putative histone H3 (P0505D12.20), mRNA /REP_ORG=O. sativa	CA754851	BGIOSSFCE019386.1 // --- // bgi_ris // 0 // chr6:3054216-3054623(-) /// CT837483 // Oryza sativa (indica cultivar-group) cDNA clone:OSIGCEA054G19, full insert sequence. // gb // 0 // chr6:3045424-3054705(-) /// NM_001051439 // Oryza sativa (japonica cultivar-group) Os01g0866200 (Os01g0866200) mRNA, complete cds. // refseq // 0 // chr6:3054228-3054623(-) /// NM_001063412 // Oryza sativa (japonica …
OsAffx.30905.3.S1_at	23.77	P	9.19	A	2.59	*	OsAffx.30905.3	tigr:9639.m00914 /TID=OsAffx.30905.3 /CNT=1 /FEA=mRNA /TIER=ConsEnd /STK=0 /NOTE=sequence(s) not in UniGene /DEF=F-box domain, putative /REP_ORG=O. sativa	9639.m00914	BGIOSSBCE001252.1 // --- // bgi_ris // 11 // --- /// LOC_Os11g09690.1 // F-box domain containing protein // tigr_pseudomol // 11 // --- /// NM_001073979 // Oryza sativa (japonica cultivar-group) Os11g0202400 (Os11g0202400) mRNA, complete cds. // refseq // 11 // ---
Os.50352.1.S1_at	260.38	P	100.45	P	2.59	*	Os.50352.1	gb:AK071801.1 /DB_XREF=gi:32981824 /TID=Os.50352.1 /CNT=5 /FEA=FLmRNA /TIER=FL /STK=2 /UG=Os.50352 /UG_TITLE=(japonica cultivar-group) cDNA clone:J023110J22, full insert sequence /DEF=Oryza sativa (japonica cultivar-group) cDNA clone:J023110J22, full insert sequence. /FL=gb:AK071801.1 gb:AK120831.1 /REP_ORG=O. sativa	AK071801.1	AK071801 // Oryza sativa Japonica Group cDNA clone:J023110J22, full insert sequence. // gb // 10 // --- /// AK120831 // Oryza sativa Japonica Group cDNA clone:J023019L05, full insert sequence. // gb // 11 // --- /// LOC_Os04g14690.1 // monooxygenase/ oxidoreductase, putative, expressed // tigr_pseudomol // 10 // --- /// NM_001058807 // Oryza sativa (japonica cultivar-group) Os04g0223500 (Os04g022…
Os.9227.1.S1_a_at	3063.77	P	1183.53	P	2.59	*	Os.9227.1	gb:AK071615.1 /DB_XREF=gi:32981638 /TID=Os.9227.1 /CNT=6 /FEA=FLmRNA /TIER=FL /STK=1 /UG=Os.9227 /UG_TITLE=(japonica cultivar-group) putative prohibitin (P0046D03.33), mRNA /DEF=Oryza sativa (japonica cultivar-group) cDNA clone:J023105D05, full insert sequence. /FL=gb:AK104133.1 gb:AK071615.1 /REP_ORG=O. sativa	AK071615.1	AK071615 // Oryza sativa Japonica Group cDNA clone:J023105D05, full insert sequence. // gb // 11 // --- /// LOC_Os07g15880.1 // mitochondrial prohibitin complex protein 2, putative, expressed // tigr_pseudomol // 11 // --- /// NM_001065860 // Oryza sativa (japonica cultivar-group) Os07g0262200 (Os07g0262200) mRNA, complete cds. // refseq // 11 // ---
Os.47879.1.A1_at	288.65	P	111.32	P	2.59	*	Os.47879.1	gb:AK111367.1 /DB_XREF=gi:32996576 /TID=Os.47879.1 /CNT=2 /FEA=FLmRNA /TIER=FL /STK=1 /UG=Os.47879 /UG_TITLE=(japonica cultivar-group) cDNA clone:002-182-A01, full insert sequence /DEF=Oryza sativa (japonica cultivar-group) cDNA clone:002-182-A01, full insert sequence. /FL=gb:AK111367.1 /REP_ORG=O. sativa	AK111367.1	AK111367 // Oryza sativa Japonica Group cDNA clone:002-182-A01, full insert sequence. // gb // 11 // ---
Os.38599.2.A1_at	57.13	P	22.04	P	2.59	*	Os.38599.2	gb:CB672140 /DB_XREF=gi:29675865 /DB_XREF=OSJNEe06A10.r /CLONE=OSJNEe06A10 /TID=Os.38599.2 /CNT=1 /FEA=EST /TIER=ConsEnd /STK=1 /UG=Os.38599 /UG_TITLE=Transcribed sequence with moderate similarity to protein ref:NP_197362.1 (A.thaliana) protein kinase -like protein (Arabidopsis thaliana) /REP_ORG=O. sativa	CB672140	CB672140 // /DB_XREF=OSJNEe06A10.r /CLONE=OSJNEe06A10 // gb // --- // ---
OsAffx.26392.1.S1_at	66.42	P	25.73	A	2.58	*	OsAffx.26392.1	tigr:9632.m03763 /TID=OsAffx.26392.1 /CNT=1 /FEA=mRNA /TIER=ConsEnd /STK=0 /NOTE=sequence(s) not in UniGene /DEF=BT005212 At2g42260 /REP_ORG=O. sativa	9632.m03763	BGIOSSBCE014297.1 // --- // bgi_ris // 11 // --- /// LOC_Os04g39670.1 // expressed protein // tigr_pseudomol // 11 // --- /// NM_001059598 // Oryza sativa (japonica cultivar-group) Os04g0472700 (Os04g0472700) mRNA, complete cds. // refseq // 9 // ---
Os.39157.1.A1_at	157.02	P	60.82	A	2.58	*	Os.39157.1	gb:CF282395 /DB_XREF=gi:33659782 /DB_XREF=14ETL--09-O07.b1 /CLONE=14ETL--09-O07 /TID=Os.39157.1 /CNT=2 /FEA=EST /TIER=ConsEnd /STK=1 /UG=Os.39157 /UG_TITLE=Transcribed sequences /REP_ORG=O. sativa	CF282395	LOC_Os02g28334.1 // expressed protein // tigr_pseudomol // 10 // ---
Os.15944.1.S1_a_at	91.28	P	35.36	P	2.58	*	Os.15944.1	gb:AK071551.1 /DB_XREF=gi:32981574 /TID=Os.15944.1 /CNT=2 /FEA=FLmRNA /TIER=FL /STK=2 /UG=Os.15944 /UG_TITLE=(japonica cultivar-group) putative leaf protein (OSJNBa0078O01.10), mRNA /DEF=Oryza sativa (japonica cultivar-group) cDNA clone:J023106C12, full insert sequence. /FL=gb:AK071551.1 /REP_ORG=O. sativa	AK071551.1	AK071551 // Oryza sativa Japonica Group cDNA clone:J023106C12, full insert sequence. // gb // 11 // --- /// LOC_Os10g35730.1 // expressed protein // tigr_pseudomol // 11 // --- /// NM_001071518 // Oryza sativa (japonica cultivar-group) Os10g0501000 (Os10g0501000) mRNA, partial cds. // refseq // 11 // ---
Os.23621.1.S1_a_at	795.23	P	308.73	P	2.58	*	Os.23621.1	gb:AK101235.1 /DB_XREF=gi:32986444 /TID=Os.23621.1 /CNT=7 /FEA=FLmRNA /TIER=FL /STK=1 /UG=Os.23621 /UG_TITLE=(japonica cultivar-group) hypothetical protein (Gene), mRNA /DEF=Oryza sativa (japonica cultivar-group) cDNA clone:J033031K01, full insert sequence. /FL=gb:AK101235.1 gb:AK122025.1 gb:AK062095.1 /REP_ORG=O. sativa	AK101235.1	AK101235 // Oryza sativa Japonica Group cDNA clone:J033031K01, full insert sequence. // gb // 11 // --- /// LOC_Os06g02340.1 // F-box domain containing protein, expressed // tigr_pseudomol // 11 // --- /// NM_001063133 // Oryza sativa (japonica cultivar-group) Os06g0113600 (Os06g0113600) mRNA, complete cds. // refseq // 11 // ---
Os.49574.1.S1_at	62.71	P	24.33	P	2.58	*	Os.49574.1	gb:AK101157.1 /DB_XREF=gi:32986366 /TID=Os.49574.1 /CNT=4 /FEA=FLmRNA /TIER=FL /STK=1 /UG=Os.49574 /UG_TITLE=(japonica cultivar-group) cDNA clone:J033027K03, full insert sequence /DEF=Oryza sativa (japonica cultivar-group) cDNA clone:J033027K03, full insert sequence. /FL=gb:AK101157.1 /REP_ORG=O. sativa	AK101157.1	LOC_Os03g01980.1 // protein Kinase interacting protein, putative, expressed // tigr_pseudomol // 11 // --- /// NM_001055251 // Oryza sativa (japonica cultivar-group) Os03g0110500 (Os03g0110500) mRNA, complete cds. // refseq // 11 // ---
Os.48518.1.S1_at	261.59	P	101.44	P	2.58	*	Os.48518.1	gb:AK103514.1 /DB_XREF=gi:32988723 /TID=Os.48518.1 /CNT=3 /FEA=FLmRNA /TIER=FL /STK=1 /UG=Os.48518 /UG_TITLE=MRNA for SMC2 protein /DEF=Oryza sativa (japonica cultivar-group) cDNA clone:J033131G15, full insert sequence. /FL=gb:AK103514.1 /REP_ORG=O. sativa	AK103514.1	LOC_Os01g67740.1 // mitotic chromosome and X-chromosome-associated protein mix-1, putative, expressed // tigr_pseudomol // 11 // --- /// NM_001051658 // Oryza sativa (japonica cultivar-group) Os01g0904400 (Os01g0904400) mRNA, complete cds. // refseq // 11 // ---
Os.46826.1.S1_at	26.65	P	10.35	P	2.58	*	Os.46826.1	gb:AK109295.1 /DB_XREF=gi:32994504 /TID=Os.46826.1 /CNT=1 /FEA=FLmRNA /TIER=FL /STK=1 /UG=Os.46826 /UG_TITLE=(japonica cultivar-group) putative N-acetyltransferase (OSJNBa0078O01.22), mRNA /DEF=Oryza sativa (japonica cultivar-group) cDNA clone:002-188-D04, full insert sequence. /FL=gb:AK109295.1 /REP_ORG=O. sativa	AK109295.1	LOC_Os10g35680.1 // acetyltransferase, putative, expressed // tigr_pseudomol // 11 // --- /// NM_001071514 // Oryza sativa (japonica cultivar-group) Os10g0500400 (Os10g0500400) mRNA, complete cds. // refseq // 11 // ---
OsAffx.13720.1.S1_at	118.08	P	45.8	P	2.58	*	OsAffx.13720.1	tigr:9632.m00705 /TID=OsAffx.13720.1 /CNT=1 /FEA=mRNA /TIER=ConsEnd /STK=0 /NOTE=sequence(s) not in UniGene /DEF=hypothetical protein /REP_ORG=O. sativa	9632.m00705	BGIOSSBCE012961.1 // --- // bgi_ris // 11 // --- /// LOC_Os04g07920.1 // conserved hypothetical protein // tigr_pseudomol // 11 // ---
Os.6148.1.S1_at	77.07	P	30	A	2.57	*	Os.6148.1	gb:AK100272.1 /DB_XREF=gi:32985481 /TID=Os.6148.1 /CNT=1 /FEA=FLmRNA /TIER=FL /STK=1 /UG=Os.6148 /UG_TITLE=(japonica cultivar-group) cDNA clone:J023072A06, full insert sequence /DEF=Oryza sativa (japonica cultivar-group) cDNA clone:J023072A06, full insert sequence. /FL=gb:AK100272.1 /REP_ORG=O. sativa	AK100272.1	LOC_Os11g31700.1 // expressed protein // tigr_pseudomol // 11 // --- /// LOC_Os11g31700.2 // expressed protein // tigr_pseudomol // 11 // --- /// NM_001074506 // Oryza sativa (japonica cultivar-group) Os11g0517400 (Os11g0517400) mRNA, complete cds. // refseq // 11 // ---
OsAffx.20052.2.S1_at	6.61	P	2.57	A	2.57	*	OsAffx.20052.2	tigr:9631.m00954 /TID=OsAffx.20052.2 /CNT=1 /FEA=mRNA /TIER=ConsEnd /STK=0 /NOTE=sequence(s) not in UniGene /DEF=hypothetical protein /REP_ORG=O. sativa	9631.m00954	BGIOSSFCE009438.1 // --- // bgi_ris // 11 // --- /// LOC_Os03g10430.1 // hypothetical protein // tigr_pseudomol // 11 // ---
Os.9191.1.S1_s_at	5885.67	P	2286.65	P	2.57	*	Os.9191.1	gb:AK062972.1 /DB_XREF=gi:32972990 /TID=Os.9191.1 /CNT=13 /FEA=FLmRNA /TIER=FL /STK=1 /UG=Os.9191 /UG_TITLE=(japonica cultivar-group) putative early light-inducible protein (OSJNBa0004G10.16), mRNA /DEF=Oryza sativa (japonica cultivar-group) cDNA clone:001-109-E06, full insert sequence. /FL=gb:AK062972.1 /REP_ORG=O. sativa	AK062972.1	CT829095 // Oryza sativa (indica cultivar-group) cDNA clone:OSIGCSN070L18, full insert sequence. // gb // 11 // --- /// CT829904 // Oryza sativa (indica cultivar-group) cDNA clone:OSIGCEA039E04, full insert sequence. // gb // 11 // --- /// D85513 // Oryza sativa Japonica Group ELIP mRNA, partial sequence. // gb // 11 // --- /// LOC_Os01g14410.1 // early light-induced protein, chloroplast precurso…
OsAffx.14410.1.S1_s_at	68.46	P	26.63	P	2.57	*	OsAffx.14410.1	tigr:9632.m05269 /TID=OsAffx.14410.1 /CNT=1 /FEA=mRNA /TIER=ConsEnd /STK=0 /NOTE=sequence(s) not in UniGene /DEF=expressed protein /REP_ORG=O. sativa	9632.m05269	LOC_Os04g54230.1 // wound-induced protein, putative, expressed // tigr_pseudomol // 11 // --- /// LOC_Os04g54230.2 // wound-induced protein, putative, expressed // tigr_pseudomol // 11 // --- /// NM_001060539 // Oryza sativa (japonica cultivar-group) Os04g0635000 (Os04g0635000) mRNA, complete cds. // refseq // 11 // ---
Os.39764.1.S1_x_at	3565.72	P	1386.84	P	2.57	*	Os.39764.1	gb:AU082101 /DB_XREF=gi:6552273 /DB_XREF=AU082101 /CLONE=S16141 /TID=Os.39764.1 /CNT=5 /FEA=EST /TIER=ConsEnd /STK=0 /UG=Os.39764 /UG_TITLE=Transcribed sequences /REP_ORG=O. sativa	AU082101	CT837787 // Oryza sativa (indica cultivar-group) cDNA clone:OSIGCRA121N16, full insert sequence. // gb // 0 // chr11:7439419-7440830(+)
Os.17405.1.S1_a_at	1095.79	P	428.14	P	2.56	*	Os.17405.1	gb:AK073310.1 /DB_XREF=gi:32983333 /TID=Os.17405.1 /CNT=21 /FEA=FLmRNA /TIER=FL+Stack /STK=7 /UG=Os.17405 /UG_TITLE=(japonica cultivar-group) cDNA clone:006-207-D03, full insert sequence /DEF=Oryza sativa (japonica cultivar-group) cDNA clone:J033030F01, full insert sequence. /FL=gb:AK073310.1 /REP_ORG=O. sativa	AK073310.1	AK069916 // Oryza sativa Japonica Group cDNA clone:J023038C16, full insert sequence. // gb // 11 // --- /// AK073310 // Oryza sativa Japonica Group cDNA clone:J033030F01, full insert sequence. // gb // 11 // --- /// LOC_Os12g31860.1 // ureide permease 4, putative, expressed // tigr_pseudomol // 11 // --- /// LOC_Os12g31860.2 // ureide permease 4, putative, expressed // tigr_pseudomol // 11 // ---…
Os.46450.1.S1_at	472.75	P	184.54	P	2.56	*	Os.46450.1	gb:AK100816.1 /DB_XREF=gi:32986025 /TID=Os.46450.1 /CNT=3 /FEA=FLmRNA /TIER=FL /STK=2 /UG=Os.46450 /UG_TITLE=(japonica cultivar-group) putative basic secretory protein (OSJNBa0051D19.25), mRNA /DEF=Oryza sativa (japonica cultivar-group) cDNA clone:J023122C23, full insert sequence. /FL=gb:AK100816.1 gb:AK059607.1 /REP_ORG=O. sativa	AK100816.1	LOC_Os10g34930.1 // secretory protein, putative, expressed // tigr_pseudomol // 11 // --- /// NM_001071461 // Oryza sativa (japonica cultivar-group) Os10g0491000 (Os10g0491000) mRNA, complete cds. // refseq // 11 // ---
Os.26282.1.S1_at	403.65	P	157.93	P	2.56	*	Os.26282.1	gb:AK069298.1 /DB_XREF=gi:32979322 /TID=Os.26282.1 /CNT=3 /FEA=FLmRNA /TIER=FL /STK=1 /UG=Os.26282 /UG_TITLE=(japonica cultivar-group) P0665A11.21 (P0665A11.21), mRNA /DEF=Oryza sativa (japonica cultivar-group) cDNA clone:J023015J20, full insert sequence. /FL=gb:AK069298.1 /REP_ORG=O. sativa	AK069298.1	AK069298 // Oryza sativa Japonica Group cDNA clone:J023015J20, full insert sequence. // gb // 11 // --- /// LOC_Os01g56450.1 // expressed protein // tigr_pseudomol // 11 // --- /// NM_001050916 // Oryza sativa (japonica cultivar-group) Os01g0771000 (Os01g0771000) mRNA, complete cds. // refseq // 11 // ---
Os.49492.1.S1_at	204.49	P	79.77	P	2.56	*	Os.49492.1	gb:AK106279.1 /DB_XREF=gi:32991488 /TID=Os.49492.1 /CNT=2 /FEA=FLmRNA /TIER=FL /STK=1 /UG=Os.49492 /UG_TITLE=(japonica cultivar-group) cDNA clone:002-100-H11, full insert sequence /DEF=Oryza sativa (japonica cultivar-group) cDNA clone:002-100-H11, full insert sequence. /FL=gb:AK106279.1 /REP_ORG=O. sativa	AK106279.1	LOC_Os02g50910.1 // ATP binding protein, putative, expressed // tigr_pseudomol // 10 // --- /// NM_001054626 // Oryza sativa (japonica cultivar-group) Os02g0742800 (Os02g0742800) mRNA, complete cds. // refseq // 10 // ---
Os.54003.1.S1_at	334.93	P	130.86	P	2.56	*	Os.54003.1	gb:AK101222.1 /DB_XREF=gi:32986431 /TID=Os.54003.1 /CNT=1 /FEA=FLmRNA /TIER=FL /STK=1 /UG=Os.54003 /UG_TITLE=(japonica cultivar-group) cDNA clone:J033031D02, full insert sequence /DEF=Oryza sativa (japonica cultivar-group) cDNA clone:J033031D02, full insert sequence. /FL=gb:AK101222.1 /REP_ORG=O. sativa	AK101222.1	AK101222 // Oryza sativa Japonica Group cDNA clone:J033031D02, full insert sequence. // gb // 11 // --- /// LOC_Os05g03060.1 // expressed protein // tigr_pseudomol // 11 // --- /// NM_001061036 // Oryza sativa (japonica cultivar-group) Os05g0121800 (Os05g0121800) mRNA, complete cds. // refseq // 11 // ---
Os.24615.1.A1_at	405.44	P	158.38	P	2.56	*	Os.24615.1	gb:CA762213 /DB_XREF=gi:25806252 /DB_XREF=BR060012A20C08.ab1 /CLONE=BR060012A20C08.ab1 /TID=Os.24615.1 /CNT=2 /FEA=EST /TIER=ConsEnd /STK=0 /UG=Os.24615 /UG_TITLE=Transcribed sequence with moderate similarity to protein ref:NP_187283.1 (A.thaliana) putative 50S ribosomal protein L33 (Arabidopsis thaliana) /REP_ORG=O. sativa	CA762213	CT837559 // Oryza sativa (indica cultivar-group) cDNA clone:OSIGCSN084D02, full insert sequence. // gb // 11 // ---
OsAffx.27012.1.S1_at	89.66	P	35.15	A	2.55	*	OsAffx.27012.1	tigr:9633.m02307 /TID=OsAffx.27012.1 /CNT=1 /FEA=mRNA /TIER=ConsEnd /STK=0 /NOTE=sequence(s) not in UniGene /DEF=hypothetical protein /REP_ORG=O. sativa	9633.m02307	BGIOSSBCE017029.1 // --- // bgi_ris // 11 // --- /// LOC_Os05g25620.1 // expressed protein // tigr_pseudomol // 11 // ---
Os.52996.1.S1_at	310.51	P	121.71	P	2.55	*	Os.52996.1	gb:AK070349.1 /DB_XREF=gi:32980373 /TID=Os.52996.1 /CNT=4 /FEA=FLmRNA /TIER=FL /STK=1 /UG=Os.52996 /UG_TITLE=(japonica cultivar-group) cDNA clone:J023054G11, full insert sequence /DEF=Oryza sativa (japonica cultivar-group) cDNA clone:J023054G11, full insert sequence. /FL=gb:AK070349.1 /REP_ORG=O. sativa	AK070349.1	AK070349 // Oryza sativa Japonica Group cDNA clone:J023054G11, full insert sequence. // gb // 11 // --- /// LOC_Os07g36090.1 // 60S ribosomal protein L24, mitochondrial precursor, putative, expressed // tigr_pseudomol // 11 // --- /// NM_001066447 // Oryza sativa (japonica cultivar-group) Os07g0544900 (Os07g0544900) mRNA, complete cds. // refseq // 11 // ---
Os.57180.1.S1_at	60.42	P	23.71	P	2.55	*	Os.57180.1	gb:AK111089.1 /DB_XREF=gi:32996298 /TID=Os.57180.1 /CNT=1 /FEA=FLmRNA /TIER=FL /STK=1 /UG=Os.57180 /UG_TITLE=(japonica cultivar-group) cDNA clone:002-175-F12, full insert sequence /DEF=Oryza sativa (japonica cultivar-group) cDNA clone:002-175-F12, full insert sequence. /FL=gb:AK111089.1 /REP_ORG=O. sativa	AK111089.1	LOC_Os08g02900.1 // expressed protein // tigr_pseudomol // 10 // --- /// NM_001067421 // Oryza sativa (japonica cultivar-group) Os08g0122700 (Os08g0122700) mRNA, complete cds. // refseq // 10 // ---
Os.37731.2.S1_at	405.71	P	159.23	P	2.55	*	Os.37731.2	gb:AU097431 /DB_XREF=gi:8860113 /DB_XREF=AU097431 /CLONE=S4924 /TID=Os.37731.2 /CNT=2 /FEA=mRNA /TIER=ConsEnd /STK=0 /UG=Os.37731 /UG_TITLE=(japonica cultivar-group) unknown protein (OSJNBa0091J19.10), mRNA /REP_ORG=O. sativa	AU097431	LOC_Os03g56830.2 // S-adenosylmethionine-dependent methyltransferase/ methyltransferase, putative, expressed // tigr_pseudomol // 11 // ---
OsAffx.28942.1.S1_at	317.79	P	124.55	P	2.55	*	OsAffx.28942.1	tigr:9635.m04776 /TID=OsAffx.28942.1 /CNT=2 /FEA=mRNA /TIER=ConsEnd /STK=0 /NOTE=sequence(s) not in UniGene /DEF=hypothetical protein /REP_ORG=O. sativa	9635.m04776	BGIOSSFCE024517.1 // --- // bgi_ris // 11 // --- /// CT836088 // Oryza sativa (indica cultivar-group) cDNA clone:OSIGCPI002P18, full insert sequence. // gb // 10 // --- /// LOC_Os07g47380.1 // expressed protein // tigr_pseudomol // 10 // ---
Os.12326.1.S1_s_at	311.06	P	121.84	P	2.55	*	Os.12326.1	gb:CA759416 /DB_XREF=gi:25803447 /DB_XREF=BR060004A20B11.ab1 /CLONE=BR060004A20B11.ab1 /TID=Os.12326.1 /CNT=18 /FEA=EST /TIER=Stack /STK=10 /UG=Os.12326 /UG_TITLE=Transcribed sequence with weak similarity to protein ref:NP_564652.1 (A.thaliana) RSH3 /REP_ORG=O. sativa	CA759416	AK242420 // Oryza sativa Japonica Group cDNA, clone: J080083F11, full insert sequence. // gb // 11 // --- /// LOC_Os07g42160.1 // GTP pyrophosphokinase, putative, expressed // tigr_pseudomol // 11 // ---
Os.7488.1.S1_s_at	1005.92	P	393.71	P	2.55	*	Os.7488.1	gb:BI796568 /DB_XREF=gi:15848292 /DB_XREF=H049C04 /CLONE=H049C04 /TID=Os.7488.1 /CNT=4 /FEA=EST /TIER=ConsEnd /STK=0 /UG=Os.7488 /UG_TITLE=Transcribed sequence with weak similarity to protein ref:NP_564181.1 (A.thaliana) expressed protein (Arabidopsis thaliana) /REP_ORG=O. sativa	BI796568	CT834897 // Oryza sativa (indica cultivar-group) cDNA clone:OSIGCRA110F11, full insert sequence. // gb // 11 // --- /// LOC_Os01g40700.1 // expressed protein // tigr_pseudomol // 11 // ---
Os.26226.1.S1_at	114.27	P	45.04	A	2.54	*	Os.26226.1	gb:AK103704.1 /DB_XREF=gi:32988913 /TID=Os.26226.1 /CNT=12 /FEA=FLmRNA /TIER=FL /STK=1 /UG=Os.26226 /UG_TITLE=(japonica cultivar-group) cDNA clone:J033136N12, full insert sequence /DEF=Oryza sativa (japonica cultivar-group) cDNA clone:J033136N12, full insert sequence. /FL=gb:AK103704.1 gb:AK060220.1 /REP_ORG=O. sativa	AK103704.1	AK103704 // Oryza sativa Japonica Group cDNA clone:J033136N12, full insert sequence. // gb // 11 // --- /// LOC_Os02g02780.1 // ATP binding protein, putative, expressed // tigr_pseudomol // 11 // --- /// NM_001052241 // Oryza sativa (japonica cultivar-group) Os02g0120100 (Os02g0120100) mRNA, complete cds. // refseq // 11 // ---
Os.18205.1.S1_at	273.75	P	107.63	P	2.54	*	Os.18205.1	gb:AK103365.1 /DB_XREF=gi:32988574 /TID=Os.18205.1 /CNT=6 /FEA=FLmRNA /TIER=FL /STK=2 /UG=Os.18205 /UG_TITLE=(japonica cultivar-group) putative RecA protein (P0035F12.15), mRNA /DEF=Oryza sativa (japonica cultivar-group) cDNA clone:J033126O05, full insert sequence. /FL=gb:AK103365.1 /REP_ORG=O. sativa	AK103365.1	AK103365 // Oryza sativa Japonica Group cDNA clone:J033126O05, full insert sequence. // gb // 11 // --- /// LOC_Os01g67510.1 // DNA repair protein recA homolog 3, putative, expressed // tigr_pseudomol // 11 // --- /// NM_001051644 // Oryza sativa (japonica cultivar-group) Os01g0901200 (Os01g0901200) mRNA, complete cds. // refseq // 11 // ---
Os.31252.1.S1_at	135.71	P	53.53	P	2.54	*	Os.31252.1	gb:AK107624.1 /DB_XREF=gi:32992833 /TID=Os.31252.1 /CNT=5 /FEA=FLmRNA /TIER=FL /STK=2 /UG=Os.31252 /UG_TITLE=(japonica cultivar-group) cDNA clone:002-131-D08, full insert sequence /DEF=Oryza sativa (japonica cultivar-group) cDNA clone:002-131-D08, full insert sequence. /FL=gb:AK107624.1 /REP_ORG=O. sativa	AK107624.1	AK107624 // Oryza sativa Japonica Group cDNA clone:002-131-D08, full insert sequence. // gb // 11 // --- /// LOC_Os11g18830.1 // survival motor neuron containing protein, expressed // tigr_pseudomol // 11 // --- /// NM_001074244 // Oryza sativa (japonica cultivar-group) Os11g0293300 (Os11g0293300) mRNA, complete cds. // refseq // 11 // ---
Os.56084.1.S1_at	243.87	P	96.09	P	2.54	*	Os.56084.1	gb:AK109233.1 /DB_XREF=gi:32994442 /TID=Os.56084.1 /CNT=1 /FEA=FLmRNA /TIER=FL /STK=1 /UG=Os.56084 /UG_TITLE=(japonica cultivar-group) cDNA clone:002-156-F05, full insert sequence /DEF=Oryza sativa (japonica cultivar-group) cDNA clone:002-156-F05, full insert sequence. /FL=gb:AK109233.1 /REP_ORG=O. sativa	AK109233.1	NM_001048610 // Oryza sativa (japonica cultivar-group) Os01g0158100 (Os01g0158100) mRNA, complete cds. // refseq // 10 // ---
Os.8249.1.S1_at	497.09	P	195.9	P	2.54	*	Os.8249.1	gb:AK061354.1 /DB_XREF=gi:32971372 /TID=Os.8249.1 /CNT=15 /FEA=FLmRNA /TIER=FL /STK=0 /UG=Os.8249 /UG_TITLE=(japonica cultivar-group) cDNA clone:006-308-D08, full insert sequence /DEF=Oryza sativa (japonica cultivar-group) cDNA clone:006-303-G11, full insert sequence. /FL=gb:AK104245.1 gb:AK121753.1 gb:AK061354.1 /REP_ORG=O. sativa	AK061354.1	AK061354 // Oryza sativa Japonica Group cDNA clone:006-303-G11, full insert sequence. // gb // 10 // --- /// LOC_Os05g45050.1 // seed maturation protein, putative, expressed // tigr_pseudomol // 10 // --- /// LOC_Os05g45050.2 // seed maturation protein, putative, expressed // tigr_pseudomol // 9 // --- /// NM_001062637 // Oryza sativa (japonica cultivar-group) Os05g0526400 (Os05g0526400) mRNA, co…
Os.13952.1.S1_at	455.19	P	179.18	P	2.54	*	Os.13952.1	gb:AK121683.1 /DB_XREF=gi:37991306 /TID=Os.13952.1 /CNT=6 /FEA=FLmRNA /TIER=FL /STK=0 /UG=Os.13952 /UG_TITLE=(japonica cultivar-group) cDNA clone:J033070B21, full insert sequence /DEF=Oryza sativa (japonica cultivar-group) cDNA clone:J033070B21, full insert sequence. /FL=gb:AK121683.1 /REP_ORG=O. sativa	AK121683.1	NM_001068891 // Oryza sativa (japonica cultivar-group) Os08g0535600 (Os08g0535600) mRNA, complete cds. // refseq // 9 // ---
OsAffx.28164.2.S1_at	581.17	P	228.89	P	2.54	*	OsAffx.28164.2	tigr:9634.m04686 /TID=OsAffx.28164.2 /CNT=1 /FEA=mRNA /TIER=ConsEnd /STK=0 /NOTE=sequence(s) not in UniGene /DEF=peroxidase ATP22a /REP_ORG=O. sativa	9634.m04686	LOC_Os06g48030.1 // peroxidase 16 precursor, putative, expressed // tigr_pseudomol // 11 // --- /// LOC_Os06g48030.3 // peroxidase 16 precursor, putative, expressed // tigr_pseudomol // 11 // ---
Os.13618.1.S1_at	128.01	P	50.62	A	2.53	*	Os.13618.1	gb:AK110693.1 /DB_XREF=gi:32995902 /TID=Os.13618.1 /CNT=2 /FEA=FLmRNA /TIER=FL /STK=1 /UG=Os.13618 /UG_TITLE=(japonica cultivar-group) cDNA clone:002-170-A06, full insert sequence /DEF=Oryza sativa (japonica cultivar-group) cDNA clone:002-170-A06, full insert sequence. /FL=gb:AK110693.1 /REP_ORG=O. sativa	AK110693.1	LOC_Os08g02840.1 // ribosome-like protein, putative, expressed // tigr_pseudomol // 11 // --- /// NM_001067417 // Oryza sativa (japonica cultivar-group) Os08g0121800 (Os08g0121800) mRNA, complete cds. // refseq // 11 // ---
OsAffx.17086.1.S1_at	25.03	P	9.88	A	2.53	*	OsAffx.17086.1	tigr:9636.m02013 /TID=OsAffx.17086.1 /CNT=1 /FEA=mRNA /TIER=ConsEnd /STK=0 /NOTE=sequence(s) not in UniGene /DEF=hypothetical protein /REP_ORG=O. sativa	9636.m02013	AK241072 // Oryza sativa Japonica Group cDNA, clone: J065067B05, full insert sequence. // gb // 11 // --- /// LOC_Os08g20410.1 // expressed protein // tigr_pseudomol // 11 // --- /// NM_001068021 // Oryza sativa (japonica cultivar-group) Os08g0299300 (Os08g0299300) mRNA, complete cds. // refseq // 11 // ---
Os.27438.1.S1_a_at	99.13	P	39.13	P	2.53	*	Os.27438.1	gb:AK068714.1 /DB_XREF=gi:32978731 /TID=Os.27438.1 /CNT=8 /FEA=FLmRNA /TIER=FL /STK=1 /UG=Os.27438 /UG_TITLE=(japonica cultivar-group) cDNA clone:J013166M17, full insert sequence /DEF=Oryza sativa (japonica cultivar-group) cDNA clone:J013166M17, full insert sequence. /FL=gb:AK068714.1 /REP_ORG=O. sativa	AK068714.1	AK068714 // Oryza sativa Japonica Group cDNA clone:J013166M17, full insert sequence. // gb // 11 // --- /// LOC_Os08g05320.2 // expressed protein // tigr_pseudomol // 11 // --- /// LOC_Os08g05320.3 // expressed protein // tigr_pseudomol // 11 // ---
Os.10246.2.S1_at	2581.7	P	1019.61	P	2.53	*	Os.10246.2	gb:AK120955.1 /DB_XREF=gi:37990578 /TID=Os.10246.2 /CNT=3 /FEA=FLmRNA /TIER=FL /STK=1 /UG=Os.10246 /UG_TITLE=(japonica cultivar-group) putative histone H3 (P0505D12.20), mRNA /DEF=Oryza sativa (japonica cultivar-group) cDNA clone:J023039F20, full insert sequence. /FL=gb:AK120955.1 /REP_ORG=O. sativa	AK120955.1	AK120955 // Oryza sativa Japonica Group cDNA clone:J023039F20, full insert sequence. // gb // 11 // --- /// LOC_Os05g36280.1 // histone H3, putative, expressed // tigr_pseudomol // 11 // --- /// NM_001062195 // Oryza sativa (japonica cultivar-group) Os05g0438700 (Os05g0438700) mRNA, complete cds. // refseq // 11 // ---
Os.18657.1.S1_at	117.45	P	46.41	P	2.53	*	Os.18657.1	gb:AK106922.1 /DB_XREF=gi:32992131 /TID=Os.18657.1 /CNT=3 /FEA=FLmRNA /TIER=FL /STK=1 /UG=Os.18657 /UG_TITLE=(japonica cultivar-group) cDNA clone:002-119-B06, full insert sequence /DEF=Oryza sativa (japonica cultivar-group) cDNA clone:002-119-B06, full insert sequence. /FL=gb:AK106922.1 /REP_ORG=O. sativa	AK106922.1	LOC_Os06g11060.1 // expressed protein // tigr_pseudomol // 11 // --- /// NM_001063664 // Oryza sativa (japonica cultivar-group) Os06g0213900 (Os06g0213900) mRNA, complete cds. // refseq // 11 // ---
Os.37996.1.S1_at	165.06	P	65.16	P	2.53	*	Os.37996.1	gb:AK105175.1 /DB_XREF=gi:32990384 /TID=Os.37996.1 /CNT=3 /FEA=FLmRNA /TIER=FL /STK=1 /UG=Os.37996 /UG_TITLE=(japonica cultivar-group) P0519E12.12 (P0519E12.12), mRNA /DEF=Oryza sativa (japonica cultivar-group) cDNA clone:001-104-H09, full insert sequence. /FL=gb:AK105175.1 /REP_ORG=O. sativa	AK105175.1	CT831693 // Oryza sativa (indica cultivar-group) cDNA clone:OSIGCSN016D14, full insert sequence. // gb // 9 // --- /// LOC_Os07g43800.1 // EF hand family protein, expressed // tigr_pseudomol // 11 // --- /// NM_001066898 // Oryza sativa (japonica cultivar-group) Os07g0631700 (Os07g0631700) mRNA, complete cds. // refseq // 11 // ---
Os.7286.1.S1_at	240.46	P	95.01	P	2.53	*	Os.7286.1	gb:AK069518.1 /DB_XREF=gi:32979542 /TID=Os.7286.1 /CNT=2 /FEA=FLmRNA /TIER=FL /STK=1 /UG=Os.7286 /UG_TITLE=(japonica cultivar-group) cDNA clone:J023024A16, full insert sequence /DEF=Oryza sativa (japonica cultivar-group) cDNA clone:J023024A16, full insert sequence. /FL=gb:AK069518.1 /REP_ORG=O. sativa	AK069518.1	AK069518 // Oryza sativa Japonica Group cDNA clone:J023024A16, full insert sequence. // gb // 11 // --- /// LOC_Os03g08140.1 // tubulin--tyrosine ligase-like protein 12, putative, expressed // tigr_pseudomol // 9 // --- /// LOC_Os03g08140.2 // tubulin--tyrosine ligase-like protein 12, putative, expressed // tigr_pseudomol // 11 // --- /// NM_001055690 // Oryza sativa (japonica cultivar-group) Os0…
Os.50457.1.S1_at	120.75	P	47.69	P	2.53	*	Os.50457.1	gb:AK066447.1 /DB_XREF=gi:32976465 /TID=Os.50457.1 /CNT=1 /FEA=FLmRNA /TIER=FL /STK=1 /UG=Os.50457 /UG_TITLE=(japonica cultivar-group) cDNA clone:J013065D03, full insert sequence /DEF=Oryza sativa (japonica cultivar-group) cDNA clone:J013065D03, full insert sequence. /FL=gb:AK066447.1 /REP_ORG=O. sativa	AK066447.1	AK066447 // Oryza sativa Japonica Group cDNA clone:J013065D03, full insert sequence. // gb // 11 // --- /// LOC_Os02g13304.1 // expressed protein // tigr_pseudomol // 11 // ---
Os.55271.1.S1_at	283.79	P	112.21	P	2.53	*	Os.55271.1	gb:AK107773.1 /DB_XREF=gi:32992982 /TID=Os.55271.1 /CNT=1 /FEA=FLmRNA /TIER=FL /STK=1 /UG=Os.55271 /UG_TITLE=(japonica cultivar-group) cDNA clone:002-133-B09, full insert sequence /DEF=Oryza sativa (japonica cultivar-group) cDNA clone:002-133-B09, full insert sequence. /FL=gb:AK107773.1 /REP_ORG=O. sativa	AK107773.1	LOC_Os02g49960.1 // expressed protein // tigr_pseudomol // 10 // --- /// NM_001054560 // Oryza sativa (japonica cultivar-group) Os02g0732300 (Os02g0732300) mRNA, complete cds. // refseq // 10 // ---
Os.52822.1.S1_at	148.83	P	58.74	P	2.53	*	Os.52822.1	gb:AK069450.1 /DB_XREF=gi:32979474 /TID=Os.52822.1 /CNT=1 /FEA=FLmRNA /TIER=FL /STK=1 /UG=Os.52822 /UG_TITLE=(japonica cultivar-group) cDNA clone:J023019B17, full insert sequence /DEF=Oryza sativa (japonica cultivar-group) cDNA clone:J023019B17, full insert sequence. /FL=gb:AK069450.1 /REP_ORG=O. sativa	AK069450.1	AK069450 // Oryza sativa Japonica Group cDNA clone:J023019B17, full insert sequence. // gb // 11 // ---
OsAffx.24280.2.S1_at	3147.62	P	1242.55	P	2.53	*	OsAffx.24280.2	tigr:9635.m00764 /TID=OsAffx.24280.2 /CNT=1 /FEA=mRNA /TIER=ConsEnd /STK=0 /NOTE=sequence(s) not in UniGene /DEF=Chlorophyll A-B binding protein, putative /REP_ORG=O. sativa	9635.m00764	AK288122 // Oryza sativa Japonica Group cDNA, clone: J080071L03, full insert sequence. // gb // 11 // --- /// LOC_Os07g08150.1 // early light-induced protein, chloroplast precursor, putative, expressed // tigr_pseudomol // 11 // ---
Os.39764.1.S1_at	4127.11	P	1633.93	P	2.53	*	Os.39764.1	gb:AU082101 /DB_XREF=gi:6552273 /DB_XREF=AU082101 /CLONE=S16141 /TID=Os.39764.1 /CNT=5 /FEA=EST /TIER=ConsEnd /STK=0 /UG=Os.39764 /UG_TITLE=Transcribed sequences /REP_ORG=O. sativa	AU082101	CT837787 // Oryza sativa (indica cultivar-group) cDNA clone:OSIGCRA121N16, full insert sequence. // gb // 0 // chr11:7439419-7440830(+)
Os.39858.1.S1_at	323.48	P	128.56	A	2.52	*	Os.39858.1	gb:CF318995 /DB_XREF=gi:33690756 /DB_XREF=HD--09-F12.b1 /CLONE=HD--09-F12 /TID=Os.39858.1 /CNT=4 /FEA=mRNA /TIER=ConsEnd /STK=0 /UG=Os.39858 /UG_TITLE=(japonica cultivar-group) putative voltage-dependent anion channel protein (B1131B07.23), mRNA /REP_ORG=O. sativa	CF318995	LOC_Os01g51770.1 // outer mitochondrial membrane protein porin, putative, expressed // tigr_pseudomol // 11 // ---
Os.39305.1.A1_x_at	7.1	P	2.81	A	2.52	*	Os.39305.1	gb:CF297303 /DB_XREF=gi:33666336 /DB_XREF=30DGS--08-B08.g1 /CLONE=30DGS--08-B08 /TID=Os.39305.1 /CNT=1 /FEA=EST /TIER=ConsEnd /STK=1 /UG=Os.39305 /UG_TITLE=Transcribed sequence /REP_ORG=O. sativa	CF297303	AK058229 // Oryza sativa Japonica Group cDNA clone:001-011-A04, full insert sequence. // gb // 0 // chr11:21714467-21717691(+) /// AK071632 // Oryza sativa Japonica Group cDNA clone:J023104M08, full insert sequence. // gb // 0 // chr11:21714555-21717796(+) /// BGIOSSFCE033178.1 // --- // bgi_ris // 0 // chr11:21714686-21717525(+) /// LOC_Os11g37640.1 // ADP-ribosylation factor-like protein 5A, pu…
Os.2210.1.S1_at	691.05	P	274.14	P	2.52	*	Os.2210.1	gb:AF032972.1 /DB_XREF=gi:2655286 /GEN=GER2 /TID=Os.2210.1 /CNT=35 /FEA=FLmRNA /TIER=FL+Stack /STK=9 /UG=Os.2210 /DEF=Oryza sativa germin-like protein 2 (GER2) mRNA, complete cds. /PROD=germin-like protein 2 /FL=gb:AF032972.1 gb:AK059781.1 /REP_ORG=O. sativa	AF032972.1	CT833471 // Oryza sativa (indica cultivar-group) cDNA clone:OSIGCRA111H15, full insert sequence. // gb // 9 // --- /// LOC_Os08g08970.1 // germin-like protein subfamily 1 member 11 precursor, putative, expressed // tigr_pseudomol // 11 // --- /// NM_001067692 // Oryza sativa (japonica cultivar-group) Os08g0189200 (Os08g0189200) mRNA, complete cds. // refseq // 11 // ---
Os.4639.1.S1_at	453.87	P	179.95	P	2.52	*	Os.4639.1	gb:AB037416.1 /DB_XREF=gi:9453915 /TID=Os.4639.1 /CNT=6 /FEA=FLmRNA /TIER=FL /STK=1 /UG=Os.4639 /DEF=Oryza sativa (japonica cultivar-group) mRNA for aspartate carbamoyl transferase, complete cds. /PROD=aspartate carbamoyl transferase /FL=gb:AB037416.1 gb:AK065010.1 /REP_ORG=O. sativa	AB037416.1	AB037416 // Oryza sativa Japonica Group mRNA for aspartate carbamoyl transferase, complete cds. // gb // 11 // --- /// LOC_Os08g15030.1 // aspartate carbamoyltransferase 1, chloroplast precursor, putative, expressed // tigr_pseudomol // 11 // ---
Os.36472.2.S1_at	155.89	P	61.76	P	2.52	*	Os.36472.2	gb:AK063312.1 /DB_XREF=gi:32973330 /TID=Os.36472.2 /CNT=1 /FEA=FLmRNA /TIER=FL /STK=1 /UG=Os.36472 /UG_TITLE=(japonica cultivar-group) hypothetical protein (OJ1111_B11.17), mRNA /DEF=Oryza sativa (japonica cultivar-group) cDNA clone:001-113-G04, full insert sequence. /FL=gb:AK063312.1 /REP_ORG=O. sativa	AK063312.1	LOC_Os03g61040.1 // expressed protein // tigr_pseudomol // 11 // --- /// NM_001058292 // Oryza sativa (japonica cultivar-group) Os03g0825600 (Os03g0825600) mRNA, partial cds. // refseq // 11 // ---
Os.53128.1.S1_at	185.43	P	73.63	P	2.52	*	Os.53128.1	gb:AK070941.1 /DB_XREF=gi:32980964 /TID=Os.53128.1 /CNT=1 /FEA=FLmRNA /TIER=FL /STK=1 /UG=Os.53128 /UG_TITLE=(japonica cultivar-group) cDNA clone:J023067E11, full insert sequence /DEF=Oryza sativa (japonica cultivar-group) cDNA clone:J023067E11, full insert sequence. /FL=gb:AK070941.1 /REP_ORG=O. sativa	AK070941.1	AK070941 // Oryza sativa Japonica Group cDNA clone:J023067E11, full insert sequence. // gb // 11 // --- /// AK288030 // Oryza sativa Japonica Group cDNA, clone: J075137H04, full insert sequence. // gb // 11 // --- /// LOC_Os11g32410.1 // expressed protein // tigr_pseudomol // 11 // --- /// NM_001074532 // Oryza sativa (japonica cultivar-group) Os11g0527300 (Os11g0527300) mRNA, complete cds. // re…
Os.55319.1.S1_at	293.42	P	116.46	P	2.52	*	Os.55319.1	gb:AK107863.1 /DB_XREF=gi:32993072 /TID=Os.55319.1 /CNT=1 /FEA=FLmRNA /TIER=FL /STK=1 /UG=Os.55319 /UG_TITLE=(japonica cultivar-group) cDNA clone:002-134-B11, full insert sequence /DEF=Oryza sativa (japonica cultivar-group) cDNA clone:002-134-B11, full insert sequence. /FL=gb:AK107863.1 /REP_ORG=O. sativa	AK107863.1	LOC_Os05g14310.1 // expressed protein // tigr_pseudomol // 11 // --- /// NM_001061518 // Oryza sativa (japonica cultivar-group) Os05g0232700 (Os05g0232700) mRNA, complete cds. // refseq // 11 // ---
Os.27102.1.S1_x_at	294.77	P	116.84	P	2.52	*	Os.27102.1	gb:AK072148.1 /DB_XREF=gi:32982171 /TID=Os.27102.1 /CNT=10 /FEA=FLmRNA /TIER=FL /STK=1 /UG=Os.27102 /UG_TITLE=(japonica cultivar-group) cDNA clone:J013129D08, full insert sequence /DEF=Oryza sativa (japonica cultivar-group) cDNA clone:J013129D08, full insert sequence. /FL=gb:AK072148.1 /REP_ORG=O. sativa	AK072148.1	AK072148 // Oryza sativa Japonica Group cDNA clone:J013129D08, full insert sequence. // gb // 11 // --- /// LOC_Os04g02530.1 // expressed protein // tigr_pseudomol // 11 // --- /// NM_001058578 // Oryza sativa (japonica cultivar-group) Os04g0115700 (Os04g0115700) mRNA, partial cds. // refseq // 11 // ---
OsAffx.15116.1.S1_at	961.1	P	380.98	P	2.52	*	OsAffx.15116.1	tigr:9633.m04289 /TID=OsAffx.15116.1 /CNT=1 /FEA=mRNA /TIER=ConsEnd /STK=0 /NOTE=sequence(s) not in UniGene /DEF=Mitochondrial ATP synthase g subunit /REP_ORG=O. sativa	9633.m04289	AK240907 // Oryza sativa Japonica Group cDNA, clone: J065036M17, full insert sequence. // gb // 11 // --- /// LOC_Os05g45740.1 // hydrogen-transporting ATP synthase, rotational mechanism, putative, expressed // tigr_pseudomol // 11 // --- /// LOC_Os05g45740.2 // hydrogen-transporting ATP synthase, rotational mechanism, putative, expressed // tigr_pseudomol // 11 // --- /// LOC_Os05g45740.3 // hyd…
Os.15825.1.S1_at	44.43	P	17.71	A	2.51	*	Os.15825.1	gb:AK065939.1 /DB_XREF=gi:32975957 /TID=Os.15825.1 /CNT=6 /FEA=FLmRNA /TIER=FL /STK=1 /UG=Os.15825 /UG_TITLE=(japonica cultivar-group) cDNA clone:J033089H07, full insert sequence /DEF=Oryza sativa (japonica cultivar-group) cDNA clone:J013050N06, full insert sequence. /FL=gb:AK102284.1 gb:AK065939.1 /REP_ORG=O. sativa	AK065939.1	AK102284 // Oryza sativa Japonica Group cDNA clone:J033089H07, full insert sequence. // gb // 11 // --- /// LOC_Os04g53720.1 // ATP binding protein, putative, expressed // tigr_pseudomol // 11 // --- /// NM_001060501 // Oryza sativa (japonica cultivar-group) Os04g0629300 (Os04g0629300) mRNA, complete cds. // refseq // 11 // ---
Os.49466.1.S1_at	55.3	P	22.03	A	2.51	*	Os.49466.1	gb:AK099946.1 /DB_XREF=gi:32985155 /TID=Os.49466.1 /CNT=3 /FEA=FLmRNA /TIER=FL /STK=1 /UG=Os.49466 /UG_TITLE=(japonica cultivar-group) cDNA clone:J013123C17, full insert sequence /DEF=Oryza sativa (japonica cultivar-group) cDNA clone:J013123C17, full insert sequence. /FL=gb:AK099946.1 /REP_ORG=O. sativa	AK099946.1	AK099946 // Oryza sativa Japonica Group cDNA clone:J013123C17, full insert sequence. // gb // 11 // --- /// EU267986 // Oryza sativa Japonica Group clone KCG045B04 thaumatin-like protein mRNA, complete cds. // gb // 9 // --- /// LOC_Os12g43430.1 // thaumatin-like protein precursor, putative, expressed // tigr_pseudomol // 11 // --- /// NM_001073866 // Oryza sativa (japonica cultivar-group) Os12g0…
Os.37783.2.S1_x_at	144.74	P	57.62	M	2.51	*	Os.37783.2	gb:AU070898 /DB_XREF=gi:5038788 /DB_XREF=AU070898 /CLONE=R10434_1A /TID=Os.37783.2 /CNT=25 /FEA=EST /TIER=Stack /STK=14 /UG=Os.37783 /UG_TITLE=(japonica cultivar-group) cDNA clone:001-110-E07, full insert sequence /REP_ORG=O. sativa	AU070898	LOC_Os12g38064.1 // metallothionein-like protein 1, putative, expressed // tigr_pseudomol // 11 // ---
Os.6601.1.S1_at	160.4	P	63.94	P	2.51	*	Os.6601.1	gb:AK058849.1 /DB_XREF=gi:32968867 /TID=Os.6601.1 /CNT=5 /FEA=FLmRNA /TIER=FL /STK=2 /UG=Os.6601 /UG_TITLE=(japonica cultivar-group) cDNA clone:001-004-H04, full insert sequence /DEF=Oryza sativa (japonica cultivar-group) cDNA clone:001-004-H04, full insert sequence. /FL=gb:AK058849.1 /REP_ORG=O. sativa	AK058849.1	LOC_Os02g44704.1 // complex 1 protein containing protein, expressed // tigr_pseudomol // 11 // --- /// LOC_Os02g44704.2 // complex 1 protein containing protein, expressed // tigr_pseudomol // 11 // --- /// NM_001054213 // Oryza sativa (japonica cultivar-group) Os02g0667000 (Os02g0667000) mRNA, complete cds. // refseq // 11 // ---
Os.52000.1.S1_at	99.61	P	39.64	P	2.51	*	Os.52000.1	gb:AK064505.1 /DB_XREF=gi:32974523 /TID=Os.52000.1 /CNT=1 /FEA=FLmRNA /TIER=FL /STK=1 /UG=Os.52000 /UG_TITLE=(japonica cultivar-group) cDNA clone:002-111-D09, full insert sequence /DEF=Oryza sativa (japonica cultivar-group) cDNA clone:002-111-D09, full insert sequence. /FL=gb:AK064505.1 /REP_ORG=O. sativa	AK064505.1	LOC_Os12g13950.1 // DNA polymerase alpha subunit B, putative, expressed // tigr_pseudomol // 11 // --- /// LOC_Os12g13950.2 // DNA polymerase alpha subunit B, putative, expressed // tigr_pseudomol // 11 // --- /// NM_001073015 // Oryza sativa (japonica cultivar-group) Os12g0242900 (Os12g0242900) mRNA, partial cds. // refseq // 11 // ---
Os.52377.1.S1_s_at	336.83	P	134.13	P	2.51	*	Os.52377.1	gb:AK066722.1 /DB_XREF=gi:32976740 /TID=Os.52377.1 /CNT=3 /FEA=FLmRNA /TIER=FL /STK=1 /UG=Os.52377 /UG_TITLE=(japonica cultivar-group) cDNA clone:J013087K21, full insert sequence /DEF=Oryza sativa (japonica cultivar-group) cDNA clone:J013087K21, full insert sequence. /FL=gb:AK066722.1 /REP_ORG=O. sativa	AK066722.1	BGIOSSFCE005787.1 // --- // bgi_ris // 9 // --- /// CT828818 // Oryza sativa (indica cultivar-group) cDNA clone:OSIGCRN101C07, full insert sequence. // gb // 11 // --- /// LOC_Os02g13370.1 // expressed protein // tigr_pseudomol // 11 // --- /// NM_001052885 // Oryza sativa (japonica cultivar-group) Os02g0227100 (Os02g0227100) mRNA, complete cds. // refseq // 11 // ---
Os.51022.1.A1_at	74.73	P	29.78	P	2.51	*	Os.51022.1	gb:AK060211.1 /DB_XREF=gi:32970229 /TID=Os.51022.1 /CNT=2 /FEA=FLmRNA /TIER=FL /STK=0 /UG=Os.51022 /UG_TITLE=(japonica cultivar-group) cDNA clone:001-002-B07, full insert sequence /DEF=Oryza sativa (japonica cultivar-group) cDNA clone:001-002-B07, full insert sequence. /FL=gb:AK060211.1 /REP_ORG=O. sativa	AK060211.1	LOC_Os09g29520.1 // OsWAK81 - OsWAK receptor-like cytoplasmic kinase (OsWAK-RLCK), expressed // tigr_pseudomol // 11 // --- /// NM_001069976 // Oryza sativa (japonica cultivar-group) Os09g0471400 (Os09g0471400) mRNA, partial cds. // refseq // 9 // ---
OsAffx.7086.1.S1_at	192.42	P	76.74	P	2.51	*	OsAffx.7086.1	tigr:9639.m01143 /TID=OsAffx.7086.1 /CNT=1 /FEA=mRNA /TIER=ConsEnd /STK=0 /NOTE=sequence(s) not in UniGene /DEF=hypothetical protein /REP_ORG=O. sativa	9639.m01143	BGIOSSBCE031619.1 // --- // bgi_ris // 11 // --- /// LOC_Os11g11970.1 // expressed protein // tigr_pseudomol // 11 // ---
Os.30386.1.S1_at	44.84	P	17.95	A	2.5	*	Os.30386.1	gb:AY341845.1 /DB_XREF=gi:33519177 /TID=Os.30386.1 /CNT=3 /FEA=FLmRNA /TIER=FL /STK=1 /UG=Os.30386 /DEF=Oryza sativa (japonica cultivar-group) WRKY4 mRNA, complete cds. /PROD=WRKY4 /FL=gb:AY341845.1 gb:AK108909.1 /REP_ORG=O. sativa	AY341845.1	AY341845 // Oryza sativa (japonica cultivar-group) WRKY4 mRNA, complete cds. // gb // 11 // --- /// AY870607 // Oryza sativa (japonica cultivar-group) WRKY23 mRNA, complete cds. // gb // 11 // --- /// LOC_Os01g53260.1 // OsWRKY23 - Superfamily of rice TFs having WRKY and zinc finger domains, expressed // tigr_pseudomol // 11 // --- /// NM_001050698 // Oryza sativa (japonica cultivar-group) Os01g0…
Os.36445.1.S1_at	52.66	P	21.05	A	2.5	*	Os.36445.1	gb:AK063379.1 /DB_XREF=gi:32973397 /TID=Os.36445.1 /CNT=2 /FEA=FLmRNA /TIER=FL /STK=1 /UG=Os.36445 /UG_TITLE=(japonica cultivar-group) hypothetical protein (OSJNBa0026A15.13), mRNA /DEF=Oryza sativa (japonica cultivar-group) cDNA clone:001-114-F07, full insert sequence. /FL=gb:AK063379.1 /REP_ORG=O. sativa	AK063379.1	LOC_Os03g36910.1 // SAM-dependent methyltransferase, putative, expressed // tigr_pseudomol // 11 // --- /// NM_001057040 // Oryza sativa (japonica cultivar-group) Os03g0566600 (Os03g0566600) mRNA, complete cds. // refseq // 11 // ---
Os.12241.1.S1_at	357.44	P	143.11	P	2.5	*	Os.12241.1	gb:AK101837.1 /DB_XREF=gi:32987046 /TID=Os.12241.1 /CNT=24 /FEA=FLmRNA /TIER=FL+Stack /STK=7 /UG=Os.12241 /UG_TITLE=(japonica cultivar-group) cDNA clone:002-124-H05, full insert sequence /DEF=Oryza sativa (japonica cultivar-group) cDNA clone:J033069D02, full insert sequence. /FL=gb:AK105771.1 gb:AK101837.1 /REP_ORG=O. sativa	AK101837.1	AK101837 // Oryza sativa Japonica Group cDNA clone:J033069D02, full insert sequence. // gb // 11 // --- /// LOC_Os03g14050.1 // thaumatin-like protein 1 precursor, putative, expressed // tigr_pseudomol // 11 // --- /// NM_001056068 // Oryza sativa (japonica cultivar-group) Os03g0244200 (Os03g0244200) mRNA, complete cds. // refseq // 11 // ---
Os.613.1.S1_a_at	451.97	P	180.61	P	2.5	*	Os.613.1	gb:AK102360.1 /DB_XREF=gi:32987569 /TID=Os.613.1 /CNT=4 /FEA=FLmRNA /TIER=FL /STK=2 /UG=Os.613 /UG_TITLE=(japonica cultivar-group) putative protein kinase (P0710E05.26), mRNA /DEF=Oryza sativa (japonica cultivar-group) cDNA clone:J033091I08, full insert sequence. /FL=gb:AK102360.1 gb:AK061360.1 /REP_ORG=O. sativa	AK102360.1	AK102360 // Oryza sativa Japonica Group cDNA clone:J033091I08, full insert sequence. // gb // 11 // --- /// LOC_Os01g09580.1 // serine/threonine-protein kinase Eg2-like, putative, expressed // tigr_pseudomol // 11 // --- /// LOC_Os01g09580.2 // serine/threonine-protein kinase Eg2-like, putative, expressed // tigr_pseudomol // 11 // --- /// NM_001048809 // Oryza sativa (japonica cultivar-group) Os…
Os.18502.1.S1_at	256.59	P	102.81	P	2.5	*	Os.18502.1	gb:AK112010.1 /DB_XREF=gi:37988673 /TID=Os.18502.1 /CNT=6 /FEA=FLmRNA /TIER=FL /STK=1 /UG=Os.18502 /UG_TITLE=(japonica cultivar-group) cDNA clone:J033063B08, full insert sequence /DEF=Oryza sativa (japonica cultivar-group) cDNA clone:006-210-E12, full insert sequence. /FL=gb:AK121656.1 gb:AK112010.1 /REP_ORG=O. sativa	AK112010.1	LOC_Os03g19059.1 // anaphase-promoting complex subunit 11, putative, expressed // tigr_pseudomol // 11 // --- /// NM_001056406 // Oryza sativa (japonica cultivar-group) Os03g0302700 (Os03g0302700) mRNA, complete cds. // refseq // 11 // ---
Os.32592.1.S1_at	278.26	P	111.25	P	2.5	*	Os.32592.1	gb:AK103596.1 /DB_XREF=gi:32988805 /TID=Os.32592.1 /CNT=2 /FEA=FLmRNA /TIER=FL /STK=1 /UG=Os.32592 /UG_TITLE=(japonica cultivar-group) similar to rac GTPase activating protein 3 (P0492E07.8), mRNA /DEF=Oryza sativa (japonica cultivar-group) cDNA clone:J033133E02, full insert sequence. /FL=gb:AK103596.1 /REP_ORG=O. sativa	AK103596.1	LOC_Os07g22580.1 // rac GTPase activating protein, putative, expressed // tigr_pseudomol // 11 // --- /// NM_001065972 // Oryza sativa (japonica cultivar-group) Os07g0408500 (Os07g0408500) mRNA, complete cds. // refseq // 11 // ---
Os.6245.1.S1_s_at	141.56	P	56.65	P	2.5	*	Os.6245.1	gb:AU166817 /DB_XREF=gi:12405216 /DB_XREF=AU166817 /CLONE=C51007 /TID=Os.6245.1 /CNT=1 /FEA=EST /TIER=ConsEnd /STK=1 /UG=Os.6245 /UG_TITLE=Transcribed sequence /REP_ORG=O. sativa	AU166817	AK108541 // Oryza sativa Japonica Group cDNA clone:002-144-D06, full insert sequence. // gb // 11 // --- /// LOC_Os08g08230.1 // kinesin-like protein, putative, expressed // tigr_pseudomol // 11 // ---
Os.18022.1.S1_at	24.96	P	10.01	A	2.49	*	Os.18022.1	gb:AK073344.1 /DB_XREF=gi:32983367 /TID=Os.18022.1 /CNT=5 /FEA=FLmRNA /TIER=FL /STK=1 /UG=Os.18022 /UG_TITLE=(japonica cultivar-group) cDNA clone:002-102-F09, full insert sequence /DEF=Oryza sativa (japonica cultivar-group) cDNA clone:J033028J03, full insert sequence. /FL=gb:AK073344.1 /REP_ORG=O. sativa	AK073344.1	AK073344 // Oryza sativa Japonica Group cDNA clone:J033028J03, full insert sequence. // gb // 11 // --- /// LOC_Os08g06050.1 // meiotic recombination protein SPO11, putative, expressed // tigr_pseudomol // 11 // --- /// NM_001067562 // Oryza sativa (japonica cultivar-group) Os08g0156900 (Os08g0156900) mRNA, complete cds. // refseq // 11 // ---
Os.48456.1.S1_at	62.39	P	25.01	P	2.49	*	Os.48456.1	gb:AK072239.1 /DB_XREF=gi:32982262 /TID=Os.48456.1 /CNT=3 /FEA=FLmRNA /TIER=FL /STK=1 /UG=Os.48456 /UG_TITLE=(japonica cultivar-group) cDNA clone:J023003G05, full insert sequence /DEF=Oryza sativa (japonica cultivar-group) cDNA clone:J023003G05, full insert sequence. /FL=gb:AK072239.1 /REP_ORG=O. sativa	AK072239.1	AK072239 // Oryza sativa Japonica Group cDNA clone:J023003G05, full insert sequence. // gb // 11 // --- /// LOC_Os05g48640.1 // pollen-specific kinase partner protein, putative, expressed // tigr_pseudomol // 11 // --- /// NM_001062840 // Oryza sativa (japonica cultivar-group) Os05g0560100 (Os05g0560100) mRNA, complete cds. // refseq // 11 // ---
Os.37423.1.S1_at	163.25	P	65.69	P	2.49	*	Os.37423.1	gb:AK058636.1 /DB_XREF=gi:32968654 /TID=Os.37423.1 /CNT=2 /FEA=FLmRNA /TIER=FL /STK=1 /UG=Os.37423 /UG_TITLE=(japonica cultivar-group) P0482C06.26 (P0482C06.26), mRNA /DEF=Oryza sativa (japonica cultivar-group) cDNA clone:001-018-D05, full insert sequence. /FL=gb:AK058636.1 /REP_ORG=O. sativa	AK058636.1	LOC_Os01g01940.1 // expressed protein // tigr_pseudomol // 11 // --- /// NM_001048329 // Oryza sativa (japonica cultivar-group) Os01g0109500 (Os01g0109500) mRNA, partial cds. // refseq // 11 // ---
Os.19105.1.S1_at	48.83	P	19.61	P	2.49	*	Os.19105.1	gb:AK066512.1 /DB_XREF=gi:32976530 /TID=Os.19105.1 /CNT=2 /FEA=FLmRNA /TIER=FL /STK=1 /UG=Os.19105 /UG_TITLE=(japonica cultivar-group) cDNA clone:J013068C19, full insert sequence /DEF=Oryza sativa (japonica cultivar-group) cDNA clone:J013068C19, full insert sequence. /FL=gb:AK066512.1 /REP_ORG=O. sativa	AK066512.1	AK066512 // Oryza sativa Japonica Group cDNA clone:J013068C19, full insert sequence. // gb // 11 // ---
Os.55272.1.S1_at	62.57	P	25.11	P	2.49	*	Os.55272.1	gb:AK107776.1 /DB_XREF=gi:32992985 /TID=Os.55272.1 /CNT=1 /FEA=FLmRNA /TIER=FL /STK=1 /UG=Os.55272 /UG_TITLE=(japonica cultivar-group) cDNA clone:002-133-C01, full insert sequence /DEF=Oryza sativa (japonica cultivar-group) cDNA clone:002-133-C01, full insert sequence. /FL=gb:AK107776.1 /REP_ORG=O. sativa	AK107776.1	CT831463 // Oryza sativa (indica cultivar-group) cDNA clone:OSIGCSN014D17, full insert sequence. // gb // 11 // --- /// LOC_Os01g03130.1 // expressed protein // tigr_pseudomol // 11 // --- /// NM_001048411 // Oryza sativa (japonica cultivar-group) Os01g0121500 (Os01g0121500) mRNA, complete cds. // refseq // 11 // ---
Os.13646.1.S1_at	578	P	232.37	P	2.49	*	Os.13646.1	gb:AK064599.1 /DB_XREF=gi:32974617 /TID=Os.13646.1 /CNT=5 /FEA=FLmRNA /TIER=FL /STK=1 /UG=Os.13646 /UG_TITLE=(japonica cultivar-group) cDNA clone:002-112-H04, full insert sequence /DEF=Oryza sativa (japonica cultivar-group) cDNA clone:002-112-H04, full insert sequence. /FL=gb:AK064599.1 /REP_ORG=O. sativa	AK064599.1	LOC_Os09g07154.1 // expressed protein // tigr_pseudomol // 11 // ---
Os.49209.1.S1_at	565.65	P	226.94	P	2.49	*	Os.49209.1	gb:AK108025.1 /DB_XREF=gi:32993234 /TID=Os.49209.1 /CNT=3 /FEA=FLmRNA /TIER=FL /STK=1 /UG=Os.49209 /UG_TITLE=(japonica cultivar-group) cDNA clone:002-136-A07, full insert sequence /DEF=Oryza sativa (japonica cultivar-group) cDNA clone:002-136-A07, full insert sequence. /FL=gb:AK108025.1 /REP_ORG=O. sativa	AK108025.1	LOC_Os05g43140.1 // expressed protein // tigr_pseudomol // 11 // --- /// NM_001062524 // Oryza sativa (japonica cultivar-group) Os05g0507000 (Os05g0507000) mRNA, complete cds. // refseq // 10 // ---
OsAffx.18589.1.S1_s_at	143	P	57.42	P	2.49	*	OsAffx.18589.1	tigr:9638.m03671 /TID=OsAffx.18589.1 /CNT=1 /FEA=mRNA /TIER=ConsEnd /STK=0 /NOTE=sequence(s) not in UniGene /DEF=putative lipid transfer protein /REP_ORG=O. sativa	9638.m03671	AK241511 // Oryza sativa Japonica Group cDNA, clone: J065168H23, full insert sequence. // gb // 10 // --- /// LOC_Os10g40480.1 // cortical cell-delineating protein precursor, putative, expressed // tigr_pseudomol // 11 // ---
Os.51763.1.S1_x_at	32.44	P	13.1	A	2.48	*	Os.51763.1	gb:AK063653.1 /DB_XREF=gi:32973671 /TID=Os.51763.1 /CNT=2 /FEA=FLmRNA /TIER=FL /STK=1 /UG=Os.51763 /UG_TITLE=(japonica cultivar-group) cDNA clone:001-119-B04, full insert sequence /DEF=Oryza sativa (japonica cultivar-group) cDNA clone:001-119-B04, full insert sequence. /FL=gb:AK063653.1 /REP_ORG=O. sativa	AK063653.1	LOC_Os01g12690.1 // plant-specific domain TIGR01568 family protein, expressed // tigr_pseudomol // 11 // --- /// NM_001049002 // Oryza sativa (japonica cultivar-group) Os01g0226700 (Os01g0226700) mRNA, complete cds. // refseq // 11 // ---
Os.20289.1.S1_at	852.29	P	343.22	P	2.48	*	Os.20289.1	gb:AY435041.1 /DB_XREF=gi:38018634 /GEN=PR-4b /TID=Os.20289.1 /CNT=8 /FEA=FLmRNA /TIER=FL /STK=1 /UG=Os.20289 /DEF=Oryza sativa (indica cultivar-group) pathogenesis-related protein 4b (PR-4b) mRNA, complete cds. /PROD=pathogenesis-related protein 4b /FL=gb:AY435041.1 gb:AK063234.1 /REP_ORG=O. sativa	AY435041.1	AY435041 // Oryza sativa (indica cultivar-group) pathogenesis-related protein 4b (PR-4b) mRNA, complete cds. // gb // 11 // --- /// LOC_Os11g37960.1 // win2 precursor, putative, expressed // tigr_pseudomol // 10 // --- /// NM_001074721 // Oryza sativa (japonica cultivar-group) Os11g0592100 (Os11g0592100) mRNA, complete cds. // refseq // 10 // ---
Os.28642.1.S1_at	576.17	P	232.03	P	2.48	*	Os.28642.1	gb:AK111264.1 /DB_XREF=gi:32996473 /TID=Os.28642.1 /CNT=5 /FEA=FLmRNA /TIER=FL /STK=2 /UG=Os.28642 /UG_TITLE=(japonica cultivar-group) cDNA clone:002-180-F05, full insert sequence /DEF=Oryza sativa (japonica cultivar-group) cDNA clone:002-180-F05, full insert sequence. /FL=gb:AK111264.1 /REP_ORG=O. sativa	AK111264.1	CT828915 // Oryza sativa (indica cultivar-group) cDNA clone:OSIGCFA002K13, full insert sequence. // gb // 11 // --- /// LOC_Os09g25314.1 // cytochrome c oxidase copper chaperone, putative, expressed // tigr_pseudomol // 11 // --- /// NM_001069733 // Oryza sativa (japonica cultivar-group) Os09g0420700 (Os09g0420700) mRNA, complete cds. // refseq // 11 // ---
Os.9043.1.S1_at	500	P	201.81	P	2.48	*	Os.9043.1	gb:AK073063.1 /DB_XREF=gi:32983086 /TID=Os.9043.1 /CNT=6 /FEA=FLmRNA /TIER=FL /STK=2 /UG=Os.9043 /UG_TITLE=(japonica cultivar-group) putative ribonucleoside-diphosphate reductase (OSJNBa0038F22.17), mRNA /DEF=Oryza sativa (japonica cultivar-group) cDNA clone:J033022H19, full insert sequence. /FL=gb:AK073063.1 /REP_ORG=O. sativa	AK073063.1	EU602347 // Oryza sativa Japonica Group ribonucleotide diphosphate reductase small subunit 2 (RnrS2) mRNA, complete cds. // gb // 11 // --- /// LOC_Os06g03720.1 // ribonucleoside-diphosphate reductase small chain, putative, expressed // tigr_pseudomol // 11 // --- /// NM_001063203 // Oryza sativa (japonica cultivar-group) Os06g0127900 (Os06g0127900) mRNA, complete cds. // refseq // 11 // ---
Os.25734.2.S1_a_at	3358.52	P	1351.98	P	2.48	*	Os.25734.2	gb:AK064039.1 /DB_XREF=gi:32974057 /TID=Os.25734.2 /CNT=15 /FEA=FLmRNA /TIER=FL /STK=1 /UG=Os.25734 /UG_TITLE=(japonica cultivar-group) cDNA clone:J033114B14, full insert sequence /DEF=Oryza sativa (japonica cultivar-group) cDNA clone:001-125-C11, full insert sequence. /FL=gb:AK064039.1 /REP_ORG=O. sativa	AK064039.1	AK102919 // Oryza sativa Japonica Group cDNA clone:J033114B14, full insert sequence. // gb // 11 // --- /// LOC_Os04g34170.1 // extensin precursor, putative, expressed // tigr_pseudomol // 11 // --- /// LOC_Os04g34170.2 // extensin precursor, putative, expressed // tigr_pseudomol // 11 // --- /// LOC_Os04g34170.3 // extensin precursor, putative, expressed // tigr_pseudomol // 11 // --- /// NM_001…
Os.4320.1.S1_at	642	P	258.61	P	2.48	*	Os.4320.1	gb:AK064718.1 /DB_XREF=gi:32974736 /TID=Os.4320.1 /CNT=4 /FEA=FLmRNA /TIER=FL /STK=1 /UG=Os.4320 /UG_TITLE=(japonica cultivar-group) cDNA clone:002-118-E07, full insert sequence /DEF=Oryza sativa (japonica cultivar-group) cDNA clone:002-118-E07, full insert sequence. /FL=gb:AK064718.1 /REP_ORG=O. sativa	AK064718.1	CT831718 // Oryza sativa (indica cultivar-group) cDNA clone:OSIGCSN012B03, full insert sequence. // gb // 11 // --- /// LOC_Os03g03630.1 // expressed protein // tigr_pseudomol // 11 // --- /// NM_001055374 // Oryza sativa (japonica cultivar-group) Os03g0128300 (Os03g0128300) mRNA, complete cds. // refseq // 11 // ---
Os.47972.1.S1_at	583.09	P	235.2	P	2.48	*	Os.47972.1	gb:AK063586.1 /DB_XREF=gi:32973604 /TID=Os.47972.1 /CNT=2 /FEA=FLmRNA /TIER=FL /STK=1 /UG=Os.47972 /UG_TITLE=(japonica cultivar-group) cDNA clone:001-118-A06, full insert sequence /DEF=Oryza sativa (japonica cultivar-group) cDNA clone:001-118-A06, full insert sequence. /FL=gb:AK063586.1 /REP_ORG=O. sativa	AK063586.1	LOC_Os01g70560.1 // expressed protein // tigr_pseudomol // 11 // --- /// NM_001051830 // Oryza sativa (japonica cultivar-group) Os01g0931200 (Os01g0931200) mRNA, complete cds. // refseq // 11 // ---
OsAffx.27327.1.S1_at	116.51	P	46.98	P	2.48	*	OsAffx.27327.1	tigr:9633.m04273 /TID=OsAffx.27327.1 /CNT=1 /FEA=mRNA /TIER=ConsEnd /STK=0 /NOTE=sequence(s) not in UniGene /DEF=hexokinase /REP_ORG=O. sativa	9633.m04273	AY884166 // Oryza sativa (japonica cultivar-group) hexokinase 3 (HXK3) mRNA, complete cds. // gb // 11 // --- /// DQ116384 // Oryza sativa (japonica cultivar-group) hexokinase 2 (HXK2) mRNA, complete cds. // gb // 11 // --- /// LOC_Os05g45590.1 // hexokinase-2, putative, expressed // tigr_pseudomol // 11 // ---
OsAffx.18633.1.S1_s_at	251.65	P	101.37	P	2.48	*	OsAffx.18633.1	tigr:9640.m00107 /TID=OsAffx.18633.1 /CNT=1 /FEA=mRNA /TIER=ConsEnd /STK=0 /NOTE=sequence(s) not in UniGene /DEF=expressed protein /REP_ORG=O. sativa	9640.m00107	LOC_Os12g02050.1 // expressed protein // tigr_pseudomol // 11 // ---
OsAffx.31996.1.S1_at	253.46	P	102.24	P	2.48	*	OsAffx.31996.1	tigr:9640.m03208 /TID=OsAffx.31996.1 /CNT=1 /FEA=mRNA /TIER=ConsEnd /STK=0 /NOTE=sequence(s) not in UniGene /DEF=hypothetical protein /REP_ORG=O. sativa	9640.m03208	LOC_Os12g32960.1 // hypothetical protein // tigr_pseudomol // 11 // ---
Os.20333.1.S1_at	476.77	P	193.11	A	2.47	*	Os.20333.1	gb:AK063712.1 /DB_XREF=gi:32973730 /TID=Os.20333.1 /CNT=4 /FEA=FLmRNA /TIER=FL /STK=2 /UG=Os.20333 /UG_TITLE=(japonica cultivar-group) cDNA clone:001-120-B12, full insert sequence /DEF=Oryza sativa (japonica cultivar-group) cDNA clone:001-120-B12, full insert sequence. /FL=gb:AK063712.1 /REP_ORG=O. sativa	AK063712.1	CT829817 // Oryza sativa (indica cultivar-group) cDNA clone:OSIGCEA029J14, full insert sequence. // gb // 11 // --- /// LOC_Os02g55600.1 // expressed protein // tigr_pseudomol // 11 // --- /// NM_001054945 // Oryza sativa (japonica cultivar-group) Os02g0799600 (Os02g0799600) mRNA, complete cds. // refseq // 11 // ---
OsAffx.18877.1.S1_at	7.77	P	3.15	A	2.47	*	OsAffx.18877.1	tigr:9639.m01462 /TID=OsAffx.18877.1 /CNT=1 /FEA=mRNA /TIER=ConsEnd /STK=0 /NOTE=sequence(s) not in UniGene /DEF=hypothetical protein /REP_ORG=O. sativa	9639.m01462	LOC_Os11g15730.1 // hypothetical protein // tigr_pseudomol // 11 // ---
Os.22825.1.A1_at	52.31	P	21.18	A	2.47	*	Os.22825.1	gb:BI305804 /DB_XREF=gi:14981113 /DB_XREF=NL_1_M22 /CLONE=NL_1_M22 /TID=Os.22825.1 /CNT=4 /FEA=EST /TIER=ConsEnd /STK=4 /UG=Os.22825 /UG_TITLE=Transcribed sequences /REP_ORG=O. sativa	BI305804	BGIOSSFCE011937.1 // --- // bgi_ris // 0 // chr3:29699634-29706412(-) /// LOC_Os03g51890.1 // hypothetical protein // tigr_pseudomol // 0 // chr3:29699887-29706412(-)
Os.49420.1.S1_at	25.19	A	10.19	P	2.47	*	Os.49420.1	gb:AK073991.1 /DB_XREF=gi:32984014 /TID=Os.49420.1 /CNT=3 /FEA=FLmRNA /TIER=FL /STK=0 /UG=Os.49420 /UG_TITLE=(japonica cultivar-group) cDNA clone:J033075G01, full insert sequence /DEF=Oryza sativa (japonica cultivar-group) cDNA clone:J033075G01, full insert sequence. /FL=gb:AK073991.1 /REP_ORG=O. sativa	AK073991.1	AK073991 // Oryza sativa Japonica Group cDNA clone:J033075G01, full insert sequence. // gb // 0 // chr3:22499192-22501904(-) /// NM_001057159 // Oryza sativa (japonica cultivar-group) Os03g0602500 (Os03g0602500) mRNA, partial cds. // refseq // 0 // chr3:22499192-22501904(-)
Os.6113.1.S1_at	31.75	P	12.88	P	2.47	*	Os.6113.1	gb:AK061187.1 /DB_XREF=gi:32971205 /TID=Os.6113.1 /CNT=3 /FEA=FLmRNA /TIER=FL /STK=2 /UG=Os.6113 /UG_TITLE=(japonica cultivar-group) cDNA clone:002-181-F10, full insert sequence /DEF=Oryza sativa (japonica cultivar-group) cDNA clone:006-209-E07, full insert sequence. /FL=gb:AK061187.1 /REP_ORG=O. sativa	AK061187.1	BGIOSSBCE024600.1 // --- // bgi_ris // 9 // --- /// LOC_Os08g04230.1 // protein kinase, putative, expressed // tigr_pseudomol // 11 // --- /// NM_001067484 // Oryza sativa (japonica cultivar-group) Os08g0136500 (Os08g0136500) mRNA, complete cds. // refseq // 11 // ---
Os.49113.1.S1_at	102.13	P	41.27	P	2.47	*	Os.49113.1	gb:AK068292.1 /DB_XREF=gi:32978310 /TID=Os.49113.1 /CNT=4 /FEA=FLmRNA /TIER=FL /STK=1 /UG=Os.49113 /UG_TITLE=(japonica cultivar-group) cDNA clone:J013149O08, full insert sequence /DEF=Oryza sativa (japonica cultivar-group) cDNA clone:J013149O08, full insert sequence. /FL=gb:AK058515.1 gb:AK068292.1 /REP_ORG=O. sativa	AK068292.1	AK068292 // Oryza sativa Japonica Group cDNA clone:J013149O08, full insert sequence. // gb // 11 // --- /// LOC_Os01g48720.1 // DNA binding protein, putative, expressed // tigr_pseudomol // 11 // ---
Os.7306.1.S1_at	272.23	P	109.99	P	2.47	*	Os.7306.1	gb:AK066228.1 /DB_XREF=gi:32976246 /TID=Os.7306.1 /CNT=3 /FEA=FLmRNA /TIER=FL /STK=1 /UG=Os.7306 /UG_TITLE=(japonica cultivar-group) cDNA clone:J013058B09, full insert sequence /DEF=Oryza sativa (japonica cultivar-group) cDNA clone:J013058B09, full insert sequence. /FL=gb:AK066228.1 /REP_ORG=O. sativa	AK066228.1	AF459087 // Oryza sativa (japonica cultivar-group) clone C12105 SNF2P (Snf2P) precursor RNA, complete cds. // gb // 11 // --- /// LOC_Os03g01200.1 // SNF2P, putative, expressed // tigr_pseudomol // 11 // --- /// NM_001055191 // Oryza sativa (japonica cultivar-group) Os03g0101700 (Os03g0101700) mRNA, complete cds. // refseq // 11 // ---
Os.1991.1.S1_at	1235.11	P	499.29	P	2.47	*	Os.1991.1	gb:AK060632.1 /DB_XREF=gi:32970650 /TID=Os.1991.1 /CNT=4 /FEA=FLmRNA /TIER=FL /STK=0 /UG=Os.1991 /UG_TITLE=(japonica cultivar-group) putative pyrophosphate--fructose-6-phosphate1 phosphotransferase (OSJNBb0021A09.21), mRNA /DEF=Oryza sativa (japonica cultivar-group) cDNA clone:001-027-A11, full insert sequence. /FL=gb:AK060632.1 /REP_ORG=O. sativa	AK060632.1	LOC_Os01g53680.1 // 6-phosphofructokinase, putative, expressed // tigr_pseudomol // 11 // ---
OsAffx.31986.1.S1_at	108.19	P	43.86	P	2.47	*	OsAffx.31986.1	tigr:9640.m03169 /TID=OsAffx.31986.1 /CNT=1 /FEA=mRNA /TIER=ConsEnd /STK=0 /NOTE=sequence(s) not in UniGene /DEF=expressed protein /REP_ORG=O. sativa	9640.m03169	LOC_Os12g32610.1 // expressed protein // tigr_pseudomol // 11 // ---
Os.31185.1.S1_at	79.64	P	32.43	A	2.46	*	Os.31185.1	gb:AK107708.1 /DB_XREF=gi:32992917 /TID=Os.31185.1 /CNT=2 /FEA=FLmRNA /TIER=FL /STK=1 /UG=Os.31185 /UG_TITLE=(japonica cultivar-group) OSJNBa0010K01.22 (OSJNBa0010K01.22), mRNA /DEF=Oryza sativa (japonica cultivar-group) cDNA clone:002-132-D06, full insert sequence. /FL=gb:AK107708.1 /REP_ORG=O. sativa	AK107708.1	AK107708 // Oryza sativa Japonica Group cDNA clone:002-132-D06, full insert sequence. // gb // 11 // --- /// LOC_Os01g13950.1 // OsGrx_A1 - glutaredoxin subgroup III, expressed // tigr_pseudomol // 10 // --- /// NM_001049087 // Oryza sativa (japonica cultivar-group) Os01g0241400 (Os01g0241400) mRNA, complete cds. // refseq // 10 // ---
Os.1310.1.S1_a_at	3346.67	P	1360.57	P	2.46	*	Os.1310.1	gb:AF004947.1 /DB_XREF=gi:2246624 /TID=Os.1310.1 /CNT=14 /FEA=FLmRNA /TIER=FL /STK=1 /UG=Os.1310 /DEF=Oryza sativa protein kinase mRNA, complete cds. /PROD=protein kinase /FL=gb:AF004947.1 /REP_ORG=O. sativa	AF004947.1	AB264036 // Oryza sativa Japonica Group OsCIPK14 mRNA for CBL-interacting protein kinase 14, complete cds. // gb // 11 // --- /// AB264037 // Oryza sativa Japonica Group OsCIPK15 mRNA for CBL-interacting protein kinase 15, complete cds. // gb // 11 // --- /// AF004947 // Oryza sativa protein kinase mRNA, complete cds. // gb // 9 // --- /// CT830698 // Oryza sativa (indica cultivar-group) cDNA clo…
Os.48054.1.S1_at	270.91	P	110.28	P	2.46	*	Os.48054.1	gb:AK101051.1 /DB_XREF=gi:32986260 /TID=Os.48054.1 /CNT=3 /FEA=FLmRNA /TIER=FL /STK=1 /UG=Os.48054 /UG_TITLE=(japonica cultivar-group) cDNA clone:J033010E07, full insert sequence /DEF=Oryza sativa (japonica cultivar-group) cDNA clone:J033010E07, full insert sequence. /FL=gb:AK101051.1 /REP_ORG=O. sativa	AK101051.1	AK101051 // Oryza sativa Japonica Group cDNA clone:J033010E07, full insert sequence. // gb // 11 // --- /// LOC_Os09g38450.1 // expressed protein // tigr_pseudomol // 11 // --- /// NM_001070436 // Oryza sativa (japonica cultivar-group) Os09g0556800 (Os09g0556800) mRNA, complete cds. // refseq // 11 // ---
Os.47921.1.A1_at	63.99	P	25.98	P	2.46	*	Os.47921.1	gb:AK102014.1 /DB_XREF=gi:32987223 /TID=Os.47921.1 /CNT=2 /FEA=FLmRNA /TIER=FL /STK=1 /UG=Os.47921 /UG_TITLE=(japonica cultivar-group) cDNA clone:J033080D22, full insert sequence /DEF=Oryza sativa (japonica cultivar-group) cDNA clone:J033080D22, full insert sequence. /FL=gb:AK102014.1 /REP_ORG=O. sativa	AK102014.1	AK102014 // Oryza sativa Japonica Group cDNA clone:J033080D22, full insert sequence. // gb // 11 // --- /// LOC_Os08g39050.1 // pentatricopeptide repeat, putative, expressed // tigr_pseudomol // 11 // --- /// NM_001068685 // Oryza sativa (japonica cultivar-group) Os08g0499800 (Os08g0499800) mRNA, complete cds. // refseq // 11 // ---
Os.11015.1.S1_at	214.35	P	87.08	P	2.46	*	Os.11015.1	gb:AK106660.1 /DB_XREF=gi:32991869 /TID=Os.11015.1 /CNT=4 /FEA=FLmRNA /TIER=FL /STK=0 /UG=Os.11015 /UG_TITLE=(japonica cultivar-group) cDNA clone:002-113-G11, full insert sequence /DEF=Oryza sativa (japonica cultivar-group) cDNA clone:002-113-G11, full insert sequence. /FL=gb:AK106660.1 /REP_ORG=O. sativa	AK106660.1	LOC_Os03g56070.1 // expressed protein // tigr_pseudomol // 9 // --- /// NM_001057940 // Oryza sativa (japonica cultivar-group) Os03g0770900 (Os03g0770900) mRNA, complete cds. // refseq // 9 // ---
Os.35212.1.S1_x_at	564.9	P	229.21	P	2.46	*	Os.35212.1	gb:CB664391 /DB_XREF=gi:29668116 /DB_XREF=OSJNEd10B09.r /CLONE=OSJNEd10B09 /TID=Os.35212.1 /CNT=3 /FEA=mRNA /TIER=ConsEnd /STK=1 /UG=Os.35212 /UG_TITLE=(japonica cultivar-group) putative ATP-dependent proteinase LON2 (OJ1165_F02.25), mRNA /REP_ORG=O. sativa	CB664391	BGIOSSFCE024646.1 // --- // bgi_ris // 9 // --- /// DQ004688 // Oryza sativa (indica cultivar-group) putative LON3 protease mRNA, complete cds. // gb // 10 // --- /// LOC_Os07g48960.1 // lon protease homolog 2, mitochondrial precursor, putative, expressed // tigr_pseudomol // 11 // --- /// NM_001067240 // Oryza sativa (japonica cultivar-group) Os07g0689300 (Os07g0689300) mRNA, complete cds. // re…
Os.40355.1.S1_at	159.92	P	64.96	P	2.46	*	Os.40355.1	gb:CF336823 /DB_XREF=gi:33822028 /DB_XREF=JMT--07-A10.b1 /CLONE=JMT--07-A10 /TID=Os.40355.1 /CNT=2 /FEA=EST /TIER=ConsEnd /STK=0 /UG=Os.40355 /UG_TITLE=Transcribed sequences /REP_ORG=O. sativa	CF336823	CF336823 // --- // gb // --- // ---
Os.54222.1.S1_at	93.34	P	38.14	A	2.45	*	Os.54222.1	gb:AK102622.1 /DB_XREF=gi:32987831 /TID=Os.54222.1 /CNT=3 /FEA=FLmRNA /TIER=FL /STK=2 /UG=Os.54222 /UG_TITLE=(japonica cultivar-group) cDNA clone:J033099H13, full insert sequence /DEF=Oryza sativa (japonica cultivar-group) cDNA clone:J033099H13, full insert sequence. /FL=gb:AK102622.1 /REP_ORG=O. sativa	AK102622.1	AK102622 // Oryza sativa Japonica Group cDNA clone:J033099H13, full insert sequence. // gb // 11 // --- /// LOC_Os04g28040.1 // expressed protein // tigr_pseudomol // 11 // --- /// NM_001059053 // Oryza sativa (japonica cultivar-group) Os04g0347900 (Os04g0347900) mRNA, complete cds. // refseq // 11 // ---
OsAffx.28381.1.S1_at	265.12	P	108.25	A	2.45	*	OsAffx.28381.1	tigr:9635.m00998 /TID=OsAffx.28381.1 /CNT=1 /FEA=mRNA /TIER=ConsEnd /STK=0 /NOTE=sequence(s) not in UniGene /DEF=hypothetical protein /REP_ORG=O. sativa	9635.m00998	LOC_Os07g10310.1 // mature-parasite-infected erythrocyte surface antigen, putative // tigr_pseudomol // 11 // --- /// Os07g0203000 // --- // rapdb // 11 // ---
Os.46036.1.S1_at	47.77	P	19.49	A	2.45	*	Os.46036.1	gb:CF326536 /DB_XREF=gi:33801330 /DB_XREF=JMT1--06-F08.g1 /CLONE=JMT1--06-F08 /TID=Os.46036.1 /CNT=1 /FEA=EST /TIER=ConsEnd /STK=1 /UG=Os.46036 /UG_TITLE=Transcribed sequence /REP_ORG=O. sativa	CF326536	AK071624 // Oryza sativa Japonica Group cDNA clone:J023106M18, full insert sequence. // gb // 0 // chr3:18890073-18891175(-) /// LOC_Os03g33090.1 // seed specific protein Bn15D17A, putative, expressed // tigr_pseudomol // 0 // chr3:18890071-18891221(-) /// NM_001057003 // Oryza sativa (japonica cultivar-group) Os03g0445700 (Os03g0445700) mRNA, complete cds. // refseq // 0 // chr3:18890073-1889117…
Os.8570.2.S1_x_at	560.23	P	229.09	P	2.45	*	Os.8570.2	gb:AK105183.1 /DB_XREF=gi:32990392 /TID=Os.8570.2 /CNT=2 /FEA=FLmRNA /TIER=FL /STK=1 /UG=Os.8570 /UG_TITLE=(japonica cultivar-group) cDNA clone:001-106-A06, full insert sequence /DEF=Oryza sativa (japonica cultivar-group) cDNA clone:001-106-A06, full insert sequence. /FL=gb:AK105183.1 /REP_ORG=O. sativa	AK105183.1	AK099585 // Oryza sativa Japonica Group cDNA clone:J013042E18, full insert sequence. // gb // 11 // --- /// CT831691 // Oryza sativa (indica cultivar-group) cDNA clone:OSIGCPI030G18, full insert sequence. // gb // 10 // --- /// LOC_Os08g39820.1 // pre-rRNA-processing protein TSR2, putative, expressed // tigr_pseudomol // 11 // --- /// NM_001068732 // Oryza sativa (japonica cultivar-group) Os08g05…
Os.24698.1.S1_at	90.51	P	36.95	P	2.45	*	Os.24698.1	gb:AK065661.1 /DB_XREF=gi:32975679 /TID=Os.24698.1 /CNT=1 /FEA=FLmRNA /TIER=FL /STK=1 /UG=Os.24698 /UG_TITLE=(japonica cultivar-group) cDNA clone:J023097D22, full insert sequence /DEF=Oryza sativa (japonica cultivar-group) cDNA clone:J013039D02, full insert sequence. /FL=gb:AK065661.1 /REP_ORG=O. sativa	AK065661.1	AK065661 // Oryza sativa Japonica Group cDNA clone:J013039D02, full insert sequence. // gb // 11 // --- /// LOC_Os11g37260.1 // protein SEY1, putative, expressed // tigr_pseudomol // 11 // ---
Os.50578.2.S1_x_at	337.57	P	137.51	P	2.45	*	Os.50578.2	gb:AK121926.1 /DB_XREF=gi:37991549 /TID=Os.50578.2 /CNT=1 /FEA=FLmRNA /TIER=FL /STK=1 /UG=Os.50578 /UG_TITLE=(japonica cultivar-group) cDNA clone:J023062D08, full insert sequence /DEF=Oryza sativa (japonica cultivar-group) cDNA clone:J033106G15, full insert sequence. /FL=gb:AK121926.1 /REP_ORG=O. sativa	AK121926.1	AK121926 // Oryza sativa Japonica Group cDNA clone:J033106G15, full insert sequence. // gb // 11 // ---
Os.57175.1.S1_at	414.87	P	169.12	P	2.45	*	Os.57175.1	gb:AK111082.1 /DB_XREF=gi:32996291 /TID=Os.57175.1 /CNT=1 /FEA=FLmRNA /TIER=FL /STK=1 /UG=Os.57175 /UG_TITLE=(japonica cultivar-group) cDNA clone:002-175-F05, full insert sequence /DEF=Oryza sativa (japonica cultivar-group) cDNA clone:002-175-F05, full insert sequence. /FL=gb:AK111082.1 /REP_ORG=O. sativa	AK111082.1	LOC_Os04g22660.1 // tropinone reductase 2, putative, expressed // tigr_pseudomol // 10 // --- /// NM_001058929 // Oryza sativa (japonica cultivar-group) Os04g0293300 (Os04g0293300) mRNA, complete cds. // refseq // 10 // ---
Os.20482.1.S1_at	420.88	P	171.47	P	2.45	*	Os.20482.1	gb:AK106276.1 /DB_XREF=gi:32991485 /TID=Os.20482.1 /CNT=7 /FEA=FLmRNA /TIER=FL /STK=1 /UG=Os.20482 /UG_TITLE=(japonica cultivar-group) cDNA clone:002-100-H04, full insert sequence /DEF=Oryza sativa (japonica cultivar-group) cDNA clone:002-100-H04, full insert sequence. /FL=gb:AK106276.1 /REP_ORG=O. sativa	AK106276.1	CT831569 // Oryza sativa (indica cultivar-group) cDNA clone:OSIGCRA102F07, full insert sequence. // gb // 11 // --- /// LOC_Os03g02550.1 // ATPP2-A13, putative, expressed // tigr_pseudomol // 11 // --- /// NM_001055297 // Oryza sativa (japonica cultivar-group) Os03g0116700 (Os03g0116700) mRNA, complete cds. // refseq // 11 // ---
Os.247.1.S1_at	543.19	P	221.52	P	2.45	*	Os.247.1	gb:AK105320.1 /DB_XREF=gi:32990529 /TID=Os.247.1 /CNT=8 /FEA=FLmRNA /TIER=FL /STK=0 /UG=Os.247 /UG_TITLE=(japonica cultivar-group) unnamed protein product (Gene), mRNA /DEF=Oryza sativa (japonica cultivar-group) cDNA clone:001-117-G01, full insert sequence. /FL=gb:AK105320.1 /REP_ORG=O. sativa	AK105320.1	LOC_Os01g16650.1 // ubiquitin-conjugating enzyme X, putative, expressed // tigr_pseudomol // 11 // --- /// NM_001049248 // Oryza sativa (japonica cultivar-group) Os01g0273100 (Os01g0273100) mRNA, complete cds. // refseq // 9 // ---
Os.14318.1.S1_at	167.3	P	68.17	P	2.45	*	Os.14318.1	gb:AK059041.1 /DB_XREF=gi:32969059 /TID=Os.14318.1 /CNT=4 /FEA=FLmRNA /TIER=FL /STK=0 /UG=Os.14318 /UG_TITLE=(japonica cultivar-group) cDNA clone:001-021-D04, full insert sequence /DEF=Oryza sativa (japonica cultivar-group) cDNA clone:001-021-D04, full insert sequence. /FL=gb:AK059041.1 /REP_ORG=O. sativa	AK059041.1	CT830546 // Oryza sativa (indica cultivar-group) cDNA clone:OSIGCSN074O02, full insert sequence. // gb // 10 // --- /// LOC_Os08g42470.1 // bHLH transcription factor GBOF-1, putative, expressed // tigr_pseudomol // 10 // --- /// NM_001068900 // Oryza sativa (japonica cultivar-group) Os08g0536800 (Os08g0536800) mRNA, complete cds. // refseq // 10 // ---
Os.7329.1.S1_s_at	106.43	P	43.62	A	2.44	*	Os.7329.1	gb:AY341827.1 /DB_XREF=gi:33519167 /TID=Os.7329.1 /CNT=3 /FEA=FLmRNA /TIER=FL /STK=1 /UG=Os.7329 /DEF=Oryza sativa (japonica cultivar-group) AP2 domain-containing protein AP29 mRNA, complete cds. /PROD=AP2 domain-containing protein AP29 /FL=gb:AY341827.1 /REP_ORG=O. sativa	AY341827.1	AK064252 // Oryza sativa Japonica Group cDNA clone:002-105-C06, full insert sequence. // gb // 11 // --- /// AY341827 // Oryza sativa (japonica cultivar-group) AP2 domain-containing protein AP29 mRNA, complete cds. // gb // 11 // --- /// LOC_Os08g42550.1 // AP2 domain containing protein, expressed // tigr_pseudomol // 11 // --- /// LOC_Os08g42550.3 // AP2 domain containing protein, expressed // t…
Os.49746.1.S1_at	145.1	P	59.37	A	2.44	*	Os.49746.1	gb:AY581256.1 /DB_XREF=gi:46371869 /TID=Os.49746.1 /CNT=2 /FEA=FLmRNA /TIER=FL /STK=1 /UG=Os.49746 /DEF=Oryza sativa (japonica cultivar-group) induced protein MgI1 mRNA, complete cds. /PROD=induced protein MgI1 /FL=gb:AY581256.1 /REP_ORG=O. sativa	AY581256.1	AY581256 // Oryza sativa (japonica cultivar-group) induced protein MgI1 mRNA, complete cds. // gb // 11 // --- /// LOC_Os01g74020.1 // ARR1 protein-like, putative, expressed // tigr_pseudomol // 11 // --- /// NM_001052072 // Oryza sativa (japonica cultivar-group) Os01g0971800 (Os01g0971800) mRNA, complete cds. // refseq // 11 // ---
Os.32537.1.S1_at	48.04	P	19.66	A	2.44	*	Os.32537.1	gb:AK102317.1 /DB_XREF=gi:32987526 /TID=Os.32537.1 /CNT=1 /FEA=FLmRNA /TIER=FL /STK=1 /UG=Os.32537 /UG_TITLE=(japonica cultivar-group) cDNA clone:J033146A06, full insert sequence /DEF=Oryza sativa (japonica cultivar-group) cDNA clone:J033090F18, full insert sequence. /FL=gb:AK102317.1 /REP_ORG=O. sativa	AK102317.1	AK102317 // Oryza sativa Japonica Group cDNA clone:J033090F18, full insert sequence. // gb // 11 // --- /// LOC_Os01g54040.2 // ATP-dependent peptidase, putative, expressed // tigr_pseudomol // 11 // ---
Os.9417.1.S1_at	3626.74	P	1486.57	P	2.44	*	Os.9417.1	gb:AK061438.1 /DB_XREF=gi:32971456 /TID=Os.9417.1 /CNT=62 /FEA=FLmRNA /TIER=FL+Stack /STK=18 /UG=Os.9417 /UG_TITLE=RNase S-like protein mRNA, complete cds /DEF=Oryza sativa (japonica cultivar-group) cDNA clone:006-307-B06, full insert sequence. /FL=gb:AK104553.1 gb:AK098949.1 gb:AK104221.1 gb:AK104656.1 gb:AY056038.1 gb:AK104454.1 gb:AK119186.1 gb:AK104599.1 gb:AK104509.1 gb:AK104888.1 gb:AK06143…	AK061438.1	AY056038 // Oryza sativa RNase S-like protein mRNA, complete cds. // gb // 11 // --- /// AY061961 // Oryza sativa drought-induced S-like ribonuclease mRNA, complete cds. // gb // 9 // --- /// LOC_Os09g36680.1 // ribonuclease 3 precursor, putative, expressed // tigr_pseudomol // 11 // --- /// NM_001070328 // Oryza sativa (japonica cultivar-group) Os09g0537700 (Os09g0537700) mRNA, complete cds. // …
Os.18033.1.S1_at	401.32	P	164.51	P	2.44	*	Os.18033.1	gb:AK121395.1 /DB_XREF=gi:37991018 /TID=Os.18033.1 /CNT=10 /FEA=FLmRNA /TIER=FL /STK=0 /UG=Os.18033 /UG_TITLE=(japonica cultivar-group) cDNA clone:J023130M16, full insert sequence /DEF=Oryza sativa (japonica cultivar-group) cDNA clone:J023130M16, full insert sequence. /FL=gb:AY583319.1 gb:AK121395.1 /REP_ORG=O. sativa	AK121395.1	AK121395 // Oryza sativa Japonica Group cDNA clone:J023130M16, full insert sequence. // gb // 0 // chr3:2550904-2551898(+) /// AY583319 // Oryza sativa (japonica cultivar-group) cyclin-dependent kinase subunit (CKS1) mRNA, complete cds. // gb // 0 // chr3:2551173-2551645(+) /// CT833951 // Oryza sativa (indica cultivar-group) cDNA clone:OSIGCEA030H09, full insert sequence. // gb // 0 // chr3:2551…
Os.2423.1.S1_at	407.9	P	166.84	P	2.44	*	Os.2423.1	gb:AK070762.1 /DB_XREF=gi:32980785 /TID=Os.2423.1 /CNT=20 /FEA=FLmRNA /TIER=FL /STK=3 /UG=Os.2423 /UG_TITLE=(japonica cultivar-group) cDNA clone:J023064O18, full insert sequence /DEF=Oryza sativa (japonica cultivar-group) cDNA clone:J023064O19, full insert sequence. /FL=gb:AK099157.1 gb:AK070762.1 /REP_ORG=O. sativa	AK070762.1	AK070762 // Oryza sativa Japonica Group cDNA clone:J023064O19, full insert sequence. // gb // 10 // --- /// LOC_Os12g36850.1 // major pollen allergen Bet v 1-D/H, putative, expressed // tigr_pseudomol // 10 // --- /// NM_001073527 // Oryza sativa (japonica cultivar-group) Os12g0555200 (Os12g0555200) mRNA, complete cds. // refseq // 10 // ---
Os.7005.1.S1_s_at	860.03	P	352.85	P	2.44	*	Os.7005.1	gb:AK121070.1 /DB_XREF=gi:37990693 /TID=Os.7005.1 /CNT=34 /FEA=FLmRNA /TIER=FL /STK=1 /UG=Os.7005 /UG_TITLE=(japonica cultivar-group) cDNA clone:J023061K04, full insert sequence /DEF=Oryza sativa (japonica cultivar-group) cDNA clone:J023061K04, full insert sequence. /FL=gb:AK121070.1 /REP_ORG=O. sativa	AK121070.1	AK121070 // Oryza sativa Japonica Group cDNA clone:J023061K04, full insert sequence. // gb // 11 // --- /// BGIOSSFCE018978.1 // --- // bgi_ris // 11 // --- /// LOC_Os05g51650.1 // LSM Sm-like protein family member, putative, expressed // tigr_pseudomol // 11 // --- /// LOC_Os05g51650.2 // LSM Sm-like protein family member, putative, expressed // tigr_pseudomol // 11 // --- /// NM_001063045 // Or…
Os.16446.1.S1_at	160.29	P	65.76	P	2.44	*	Os.16446.1	gb:AK121658.1 /DB_XREF=gi:37991281 /TID=Os.16446.1 /CNT=3 /FEA=FLmRNA /TIER=FL /STK=1 /UG=Os.16446 /UG_TITLE=(japonica cultivar-group) cDNA clone:J033063K21, full insert sequence /DEF=Oryza sativa (japonica cultivar-group) cDNA clone:J033063K21, full insert sequence. /FL=gb:AK121658.1 /REP_ORG=O. sativa	AK121658.1	AK121658 // Oryza sativa Japonica Group cDNA clone:J033063K21, full insert sequence. // gb // 11 // --- /// CT833889 // Oryza sativa (indica cultivar-group) cDNA clone:OSIGCPI229G22, full insert sequence. // gb // 10 // --- /// LOC_Os06g22030.1 // DNA-binding protein, putative, expressed // tigr_pseudomol // 11 // --- /// NM_001064062 // Oryza sativa (japonica cultivar-group) Os06g0326000 (Os06g0…
Os.23660.1.S1_at	459.97	P	188.74	P	2.44	*	Os.23660.1	gb:AK121031.1 /DB_XREF=gi:37990654 /TID=Os.23660.1 /CNT=5 /FEA=FLmRNA /TIER=FL /STK=1 /UG=Os.23660 /UG_TITLE=(japonica cultivar-group) hypothetical protein~predicted by FGENESH etc. (P0585H11.31), mRNA /DEF=Oryza sativa (japonica cultivar-group) cDNA clone:J023050H23, full insert sequence. /FL=gb:AK121031.1 gb:AK121072.1 /REP_ORG=O. sativa	AK121031.1	AK121072 // Oryza sativa Japonica Group cDNA clone:J023061N13, full insert sequence. // gb // 11 // --- /// CT834031 // Oryza sativa (indica cultivar-group) cDNA clone:OSIGCSN033G15, full insert sequence. // gb // 11 // --- /// LOC_Os07g01890.1 // expressed protein // tigr_pseudomol // 11 // --- /// NM_001065261 // Oryza sativa (japonica cultivar-group) Os07g0109700 (Os07g0109700) mRNA, complete …
Os.53589.1.S1_at	140.88	P	57.73	P	2.44	*	Os.53589.1	gb:AK073433.1 /DB_XREF=gi:32983456 /TID=Os.53589.1 /CNT=1 /FEA=FLmRNA /TIER=FL /STK=1 /UG=Os.53589 /UG_TITLE=(japonica cultivar-group) cDNA clone:J033042P17, full insert sequence /DEF=Oryza sativa (japonica cultivar-group) cDNA clone:J033042P17, full insert sequence. /FL=gb:AK073433.1 /REP_ORG=O. sativa	AK073433.1	CT830668 // Oryza sativa (indica cultivar-group) cDNA clone:OSIGCRA215E20, full insert sequence. // gb // 11 // --- /// LOC_Os01g72710.1 // expressed protein // tigr_pseudomol // 11 // --- /// NM_001051981 // Oryza sativa (japonica cultivar-group) Os01g0957200 (Os01g0957200) mRNA, complete cds. // refseq // 11 // ---
Os.51000.1.S1_at	192.86	P	79.04	P	2.44	*	Os.51000.1	gb:AK060084.1 /DB_XREF=gi:32970102 /TID=Os.51000.1 /CNT=1 /FEA=FLmRNA /TIER=FL /STK=1 /UG=Os.51000 /UG_TITLE=(japonica cultivar-group) cDNA clone:006-306-F01, full insert sequence /DEF=Oryza sativa (japonica cultivar-group) cDNA clone:006-306-F01, full insert sequence. /FL=gb:AK060084.1 /REP_ORG=O. sativa	AK060084.1	AK060084 // Oryza sativa Japonica Group cDNA clone:006-306-F01, full insert sequence. // gb // 11 // ---
Os.9159.2.S1_x_at	732.81	P	300.25	P	2.44	*	Os.9159.2	gb:AK073098.1 /DB_XREF=gi:32983121 /TID=Os.9159.2 /CNT=7 /FEA=FLmRNA /TIER=FL /STK=0 /UG=Os.9159 /UG_TITLE=(japonica cultivar-group) contains ESTs AU058449(E51284),AU222626(E51284)~unknown protein (OSJNBa0019F11.15), mRNA /DEF=Oryza sativa (japonica cultivar-group) cDNA clone:J033003O07, full insert sequence. /FL=gb:AK073098.1 /REP_ORG=O. sativa	AK073098.1	AK060414 // Oryza sativa Japonica Group cDNA clone:001-010-E09, full insert sequence. // gb // 10 // --- /// AK073098 // Oryza sativa Japonica Group cDNA clone:J033003O07, full insert sequence. // gb // 10 // --- /// LOC_Os06g02530.1 // expressed protein // tigr_pseudomol // 11 // --- /// NM_001063150 // Oryza sativa (japonica cultivar-group) Os06g0115700 (Os06g0115700) mRNA, partial cds. // refs…
Os.50472.2.S1_s_at	234.48	P	95.98	P	2.44	*	Os.50472.2	gb:AK121327.1 /DB_XREF=gi:37990950 /TID=Os.50472.2 /CNT=1 /FEA=FLmRNA /TIER=FL /STK=1 /UG=Os.50472 /UG_TITLE=(japonica cultivar-group) cDNA clone:J023064N19, full insert sequence /DEF=Oryza sativa (japonica cultivar-group) cDNA clone:J023117H21, full insert sequence. /FL=gb:AK121327.1 /REP_ORG=O. sativa	AK121327.1	AK070752 // Oryza sativa Japonica Group cDNA clone:J023064N19, full insert sequence. // gb // 0 // chr10:3737544-3741455(-) /// AK241240 // Oryza sativa Japonica Group cDNA, clone: J065128J11, full insert sequence. // gb // 0 // chr10:3739510-3741416(-) /// AK241240 // Oryza sativa Japonica Group cDNA, clone: J065128J11, full insert sequence. // gb // 0 // chr2:17712724-17714568(-) /// AK241240 /…
Os.1625.1.S1_at	530.03	P	216.86	P	2.44	*	Os.1625.1	gb:AK108438.1 /DB_XREF=gi:32993647 /TID=Os.1625.1 /CNT=7 /FEA=FLmRNA /TIER=FL /STK=0 /UG=Os.1625 /UG_TITLE=(japonica cultivar-group) P0019D06.23 (P0019D06.23), mRNA /DEF=Oryza sativa (japonica cultivar-group) cDNA clone:002-143-B08, full insert sequence. /FL=gb:AK108438.1 /REP_ORG=O. sativa	AK108438.1	LOC_Os01g05010.1 // mitochondrial glycoprotein, expressed // tigr_pseudomol // 11 // --- /// NM_001048531 // Oryza sativa (japonica cultivar-group) Os01g0143300 (Os01g0143300) mRNA, complete cds. // refseq // 11 // ---
Os.5394.1.S1_at	553.19	P	226.9	P	2.44	*	Os.5394.1	gb:AK059096.1 /DB_XREF=gi:32969114 /TID=Os.5394.1 /CNT=6 /FEA=FLmRNA /TIER=FL /STK=0 /UG=Os.5394 /UG_TITLE=(japonica cultivar-group) cDNA clone:001-022-C05, full insert sequence /DEF=Oryza sativa (japonica cultivar-group) cDNA clone:001-022-C05, full insert sequence. /FL=gb:AK059096.1 /REP_ORG=O. sativa	AK059096.1	CT830541 // Oryza sativa (indica cultivar-group) cDNA clone:OSIGCFA333Z75, full insert sequence. // gb // 11 // --- /// LOC_Os09g35900.1 // 30S ribosomal protein S31, chloroplast precursor, putative, expressed // tigr_pseudomol // 11 // --- /// NM_001070270 // Oryza sativa (japonica cultivar-group) Os09g0528100 (Os09g0528100) mRNA, complete cds. // refseq // 11 // ---
[truncated: 710 more rows]

## Sheet: Line 20 vs WT down-regulated
Table S1b. Transcripts at least twofold downregulated in OsNOA1-RNAi Line 20 VS wild-type plants.
[truncated: 928 more rows]
