# Supplementary material for: NOA1 Functions in a Temperature-Dependent Manner to Regulate Chlorophyll Biosynthesis and Rubisco Formation in Rice
Source: PLoS One. 2011 May 23;6(5):e20015. doi: 10.1371/journal.pone.0020015 (PMC3100308; doi:10.1371/journal.pone.0020015)
Supplement: Table S2 — Microarray analysis of gene expressions in response to OsNOA1 silencing. (XLS) [file pone.0020015.s006.xls]

## Sheet: Chlorophyll metabolism
Porphyrin and chlorophyll metabolism
					Absolute value
Probe Set ID	Annotation	Representative Public ID	Fold-change	2≤		＜4
Os.7227.1.S1_at	Glutamyl-tRNA synthetase	AK099931.1	-1.13	4≤		＜6
Os.34107.1.S1_at	Glutamyl-tRNA synthetase	AK072810.1	1.31	6≤		＜8
Os.11129.1.S1_at	Glutamyl-tRNA reductase 2	AB011416.1	-1.88	8≤
Os.10144.1.S1_at	Glutamate-1-semialdehyde aminotransferase	AK064826.1	-1.45
Os.7836.1.S1_s_at	Porphobilinogen synthase	AK101836.1	-1.29
Os.14476.1.S1_a_at	Porphobilinogen deaminase	AK060914.1	-1.25
Os.31563.1.S1_at	Uroporphyrinogen III synthase	AK107127.1	1.26
Os.10800.1.S1_at	Uroporphyrinogen decarboxylase	AK070859.1	-1.44
Os.17919.1.S1_at	Coproporphyrinogen III oxidase	AK070391.1	-1.22
Os.5439.1.S1_a_at	Plastidal protoporphyrinogen oxidase	AB057749.1	-1.12
Os.14194.1.S1_at	Mg-chelatase subunit chlD	AK072463.1	-1.32
Os.6595.1.S1_a_at	Mg-chelatase subunit H	AK062262.1	-1.61
Os.22677.2.S1_at	Mg-chelatase subunit chlI	AK070720.1	-1.84
Os.50876.1.S1_at	Mg- protoporphyrin IX methyltransferase	AK059151.1	-1.36
Os.12363.1.S1_at	NADPH:protochlorophyllide oxidoreductase A	AK065236.1	-6.78
Os.9230.1.S1_x_at	NADPH:protochlorophyllide oxidoreductase B	CB644074	-1.58
Os.11399.1.S1_at	Chlorophyll synthetase	AK060912.1	1.09
OsAffx.30569.1.S1_x_at	Chlorophyllase family protein	9638.m02402	-1.26
Os.22029.1.S1_a_at	Chlorophyllide a oxygenase	AF284781.1	-2.26
Os.26549.1.S1_at	Pheophorbide a oxygenase	AK105616.1	-1.14
Os.16119.1.S1_at	Pheophorbide a oxygenase	AK111974.1	-1.16
OsAffx.193.1.S1_at	Red chlorophyll catabolite reductase	NM_196272.1	-1.07

## Sheet: Photosystem
Photosystem and electron transport system
					Absolute value
Probe Set ID	Annotation	Representative Public ID	Fold-change	2≤		＜4
Photosystem II (P680 chlorophyll a)				4≤		＜6
OsAffx.32324.1.A1_at	photosystem II PsbA protein	X15901.1	-2.93	6≤		＜8
Os.46404.1.S1_x_at	photosystem II protein D1	AU165140	-2.88	8≤
OsAffx.32315.1.A1_at	photosystem II PsbB protein	X15901.1	-3.98
OsAffx.32350.1.A1_at	photosystem II PsbC protein	X15901.1	-6.6
OsAffx.32349.1.A1_at	photosystem II PsbD protein	X15901.1	-8.84
OsAffx.32264.1.S1_x_at	photosystem II PsbE protein	X15901.1	-1.33
OsAffx.32263.1.S1_x_at	photosystem II PsbF protein	X15901.1	-1.87
OsAffx.32328.1.S1_at	photosystem II PsbH protein	X15901.1	-1.26
OsAffx.32347.1.S1_x_at	photosystem II PsbI protein	X15901.1	1.6
Os.26761.1.S1_s_at	photosystem II PsbJ protein	AF143941.1	-1.69
OsAffx.32327.1.S1_x_at	photosystem II PsbK protein	X15901.1	-1.41
OsAffx.32262.1.S1_x_at	photosystem II PsbL protein	X15901.1	-1.82
OsAffx.32192.1.S1_x_at	photosystem II PsbM protein	X15901.1	-1.21
Os.28438.1.S1_x_at	photosystem II PsbO protein	AK119188.1	-1.24
Os.12627.1.S1_at	photosystem II oxygen-evolving complex 23kDa protein	AF022732.1	-1.39
OsAffx.17159.1.S1_at	photosystem II oxygen-evolving complex 23kDa protein	9636.m02545	-1.43
Os.27830.1.S1_at	photosystem II oxygen-evolving enhancer protein	AK068377.1	1.04
Os.11078.1.S1_a_at	photosystem II oxygen-evolving enhancer protein	AK069170.1	-1.28
Os.7962.1.S1_a_at	photosystem II 10kDa protein	U86018.1	-1.19
Os.10671.1.S1_at	photosystem II 22kDa protein	AK058284.1	-1.86
Os.5378.1.S1_at	photosystem II PsbW protein	AK119225.1	-1.28
Os.51086.1.S1_x_at	photosystem II PsbY protein	AK060602.1	1.15
Os.20465.1.S1_at	photosystem II Psb27 protein	AK120545.1	-1.71
Os.25590.1.S1_at	photosystem II reaction center 13kDa protein	CB680541	-1.51
Photosystem I (P700 chlorophyll a)
OsAffx.32214.1.S1_x_at	photosystem I P700 chlorophyll a apoprotein A1	X15901.1	-2.5
Os.26751.2.S1_at	photosystem I P700 chlorophyll a apoprotein A2	AK119250.1	-1.35
OsAffx.32236.1.A1_at	photosystem I subunit VII	X15901.1	-1.09
Os.7974.1.S1_at	photosystem I subunit II	AK072473.1	-1.31
Os.46422.1.S1_at	photosystem I subunit IV	AK120598.1	-1.39
Os.12283.1.S1_at	photosystem I subunit III	AK060493.1	-1.26
Os.12127.1.S1_at	photosystem I subunit V	AK098847.1	-1.77
Os.10136.1.S1_at	photosystem I subunit VI	AF093635.1	-1.5
OsAffx.32256.1.S1_x_at	photosystem I subunit VIII	X15901.1	-1.6
Os.12056.1.S1_at	photosystem I subunit X	AK058788.1	-1.23
Os.47679.1.S1_at	photosystem I subunit XI	BM420353	-2.63
Os.12313.1.S1_at	photosystem I subunit PsaN	AK059037.1	-1.3
Cytochrome b6/f complex
Os.29056.1.S1_s_at	apocytochrome f; petA	AK110705.1	-1.24
OsAffx.32329.1.S1_x_at	cytochrome b6; petB	X15901.1	-2.19
Os.2248.1.S1_at	cytochrome b6-f complex iron-sulfur subunit	AF093631.1	-1.34
OsAffx.32330.1.A1_at	cytochrome b6-f complex subunit 4; petD	X15901.1	-2.63
OsAffx.32309.1.S1_at	cytochrome b6-f complex subunit 5; petG	X15901.1	1.89
OsAffx.32308.1.S1_at	cytochrome b6-f complex subunit 6	X15901.1	1.07
Photosynthetic electron transport
Os.7915.1.S1_a_at	plastocyanin	AF093636.1	-1.11
Os.26499.1.S1_at	ferredoxin	AK105700.1	1.02
Os.50976.1.S1_at	ferredoxin	AK059896.1	-1.31
Os.10612.1.S1_at	ferredoxin	AK121063.1	1.46
Os.49129.1.S1_at	ferredoxin	AK120232.1	-1.1
Os.12393.2.S1_at	ferredoxin	D30763.1	-1.45
Os.15243.1.S1_a_at	ferredoxin--NADP+ reductase	AK065309.1	-3.96
Os.141.1.S1_at	ferredoxin--NADP+ reductase	D17410.1	1.28
Os.10696.1.S1_at	ferredoxin--NADP+ reductase	D17790.1	-1.9
Os.1.1.S1_s_at	ferredoxin--NADP+ reductase	D87547.1	1.11
Os.37602.1.S1_at	cytochrome c6	AK068245.1	-1
F-type ATPase
OsAffx.32230.1.A1_at	F-type H+-transporting ATPase subunit epsilon	X15901.1	-3.69
OsAffx.30475.1.S1_s_at	F-type H+-transporting ATPase subunit beta	AB037543.1	-2.25
OsAffx.30475.5.S1_x_at	F-type H+-transporting ATPase subunit beta	9640.m00996	-2.8
Os.12371.1.S2_at	F-type H+-transporting ATPase subunit gamma	AK072104.1	-1.85
OsAffx.32211.1.A1_at	F-type H+-transporting ATPase subunit alpha	X15901.1	-1.62
Os.51517.1.A1_s_at	F-type H+-transporting ATPase subunit delta	AK062994.1	-1.41
Os.26770.2.S1_x_at	F-type H+-transporting ATPase subunit b	CR291556	-1.16
Os.5694.1.S1_at	F-type H+-transporting ATPase subunit b	AK105925.1	-1.29
OsAffx.32209.1.A1_at	F-type H+-transporting ATPase subunit c	X15901.1	-2.41
OsAffx.32208.1.A1_at	F-type H+-transporting ATPase subunit a	X15901.1	-2.16
OsAffx.22955.2.S1_s_at	F-type H+-transporting ATPase subunit a	9638.m01769	-1.03
Os.25062.1.A1_a_at	ATP synthase protein I	AK120641.1	-1.2

## Sheet: Antenna proteins
Antenna proteins
					Absolute value
Probe Set ID	Annotation	Representative Public ID	Fold-change	2≤		＜4
Light-harvesting chlorophyll-protein complex (LHC)				4≤		＜6
Os.12713.1.S1_at	light-harvesting complex I chlorophyll a/b binding protein 1	AF094776.1	-1.27	6≤		＜8
Os.37713.1.S1_at	light-harvesting complex I chlorophyll a/b binding protein 2	AK070051.1	-2.37	8≤
Os.52535.1.S1_at	light-harvesting complex I chlorophyll a/b binding protein 2	AK067780.1	-1.42
Os.28403.1.S1_a_at	light-harvesting complex I chlorophyll a/b binding protein 3	AK106085.1	-1.21
Os.7890.1.S1_x_at	light-harvesting complex I chlorophyll a/b binding protein 4	AY445626.1	-1.29
Os.8514.1.S1_at	light-harvesting complex I chlorophyll a/b binding protein 5	AK066291.1	-2.12
Os.28216.2.S1_s_at	light-harvesting complex II chlorophyll a/b binding protein 3	AK119545.1	-1.33
Os.12624.1.S1_s_at	light-harvesting complex II chlorophyll a/b binding protein 4	AF058796.1	-1.3
Os.12181.1.S1_s_at	light-harvesting complex II chlorophyll a/b binding protein 5	AK098872.1	-1.54

## Sheet: Carbon fixation 
Carbon fixation in photosynthetic organisms
					Absolute value
Probe Set ID	Annotation	Representative Public ID	Fold-change	2≤		＜4
OsAffx.26050.1.S1_at	ribulose-bisphosphate carboxylase large chain	L24073.1	-1.67	4≤		＜6
OsAffx.26050.37.S1_s_at	ribulose-bisphosphate carboxylase large chain	9633.m03286	-1.84	6≤		＜8
OsAffx.26050.2.S2_x_at	ribulose-bisphosphate carboxylase large chain	AK058623.1	-1.44	8≤
Os.37946.1.S1_at	ribulose-bisphosphate carboxylase small chain	AK059909.1	-1.27
Os.28218.1.S1_at	ribulose-bisphosphate carboxylase small chain	CB682251	-1.12
Os.10959.1.S1_at	ribulose-bisphosphate carboxylase small chain	AK070257.1	-1.35
OsAffx.11650.1.S1_at	phosphoglycerate kinase	9629.m05751	-3.03
Os.26566.1.S1_at	phosphoglycerate kinase	AK070041.1	1.26
Os.11118.1.S1_at	phosphoglycerate kinase	AK070705.1	1.21
Os.4329.1.S1_at	glyceraldehyde-3-phosphate dehydrogenase (NADP+)	CB644543	-1.23
Os.28203.1.S1_a_at	glyceraldehyde-3-phosphate dehydrogenase (NADP+)	AK071685.1	-1.46
Os.1981.1.S1_at	fructose-bisphosphate aldolase, class I	AK099387.1	1.15
Os.2697.1.S1_a_at	fructose-bisphosphate aldolase, class I	AY522925.1	1.45
Os.46386.1.S1_at	fructose-bisphosphate aldolase, class I	AK064989.1	-1.76
Os.10579.1.S1_at	fructose-bisphosphate aldolase, class I	AK104952.1	1.15
Os.5725.1.S1_at	fructose-bisphosphate aldolase, class I	BI810367	-1.96
Os.3408.1.A2_a_at	fructose-1,6-bisphosphatase I	AB007193.1	-3.13
Os.11756.1.S1_at	fructose-1,6-bisphosphatase I	AK062233.1	-1.96
Os.25619.1.S1_at	fructose-1,6-bisphosphatase I	CA758867	1.79
Os.18381.1.S1_at	transketolase	AK069447.1	2.28
Os.609.1.S2_a_at	transketolase	AK105053.1	-1.32
Os.12696.1.S1_at	sedoheptulose-bisphosphatase	AK119209.1	-1.65
Os.4954.1.S1_a_at	ribose 5-phosphate isomerase A	AK060861.1	-1.85
Os.46383.2.A1_s_at	phosphoribulokinase	CB652033	-1.51
Os.12602.1.S1_at	triosephosphate isomerase (TIM)	M87064.1	-1.04
Os.12423.1.S1_at	triosephosphate isomerase (TIM)	AK059805.1	3.1
Os.49363.1.S1_x_at	triosephosphate isomerase (TIM)	AK103031.1	-1.13
Os.9513.1.S1_at	triosephosphate isomerase (TIM)	AK069832.1	-1.44
Os.12622.1.S1_at	ribulose-phosphate 3-epimerase	AK099215.1	-1.63
Os.8665.1.S1_at	ribulose-phosphate 3-epimerase	AF189365.1	1.11
Os.22285.1.S1_a_at	phosphoenolpyruvate carboxylase	AK070480.1	1.13
Os.27513.1.A1_a_at	phosphoenolpyruvate carboxylase	AK066635.1	-2.76
Os.33406.1.A1_x_at	phosphoenolpyruvate carboxylase	NM_183526.1	-1.73
Os.2450.1.S1_a_at	phosphoenolpyruvate carboxylase	AF271995.1	-1.05
Os.10454.1.S1_a_at	phosphoenolpyruvate carboxylase	AY187619.1	-1.74
OsAffx.29848.1.S1_at	phosphoenolpyruvate carboxylase	9637.m01179	-1.25
Os.9.1.S1_at	aspartate aminotransferase	D14673.1	1.22
Os.4167.1.S1_at	aspartate aminotransferase	AK070560.1	1.33
Os.18547.1.S1_at	aspartate aminotransferase	AK072426.1	-1.19
Os.4772.1.S1_at	aspartate aminotransferase	D67043.1	1.13
Os.12699.1.S1_at	phosphoenolpyruvate carboxykinase (ATP)	AK102392.1	1.72
Os.8805.1.S1_at	phosphoenolpyruvate carboxykinase (ATP)	AK103839.1	-1.36
Os.213.1.S1_at	pyruvate kinase	AK103164.1	1.58
Os.7908.1.S1_a_at	pyruvate kinase	AK100393.1	1.31
Os.12158.1.S1_at	pyruvate kinase	AK103375.1	-1.03
OsAffx.12783.1.S1_at	alanine transaminase	9631.m00798	1.04
Os.11824.1.S1_a_at	alanine transaminase	AK060835.1	-2.03
Os.54981.1.S1_at	alanine transaminase	AK107237.1	-1.26
Os.3350.1.S1_a_at	alanine transaminase	AK102488.1	1.32
Os.12528.1.S1_x_at	pyruvate,orthophosphate dikinase	AK065739.1	3.07
Os.7144.2.S1_a_at	pyruvate,orthophosphate dikinase	AK103898.1	-2.28
Os.421.1.S1_a_at	malate dehydrogenase	AB053295.1	1.01
Os.47303.1.S1_at	malate dehydrogenase	AY444338.1	1.43
Os.12492.1.S1_at	malate dehydrogenase	D16499.1	-1.05
Os.9145.1.S1_at	malate dehydrogenase	AY435404.1	-1.22
Os.12729.1.S1_at	malate dehydrogenase	AF444195.1	1.15
Os.5740.1.S1_at	malate dehydrogenase	AK101730.1	1.2
Os.26206.1.S1_at	malate dehydrogenase	AK104821.1	-1.83
Os.23248.1.A1_at	malate dehydrogenase	AK059248.1	-1.05
Os.11139.1.S1_at	malate dehydrogenase	AK073698.1	-1.21
Os.13993.1.S1_at	malate dehydrogenase	AK058477.1	-2.08
Os.11588.1.S1_at	malate dehydrogenase	AK105935.1	-1.37
Os.12171.1.S1_at	malate dehydrogenase	AK104691.1	1.13
Os.4155.1.S1_at	malate dehydrogenase	D85763.1	-1.02
Os.9251.1.S1_at	malate dehydrogenase (decarboxylating); NAD-specific malic enzyme	AK101024.1	-1.18

## Sheet: TCA cycle
Citrate cycle (TCA cycle)
					Absolute value
Probe Set ID	Annotation	Representative Public ID	Fold-change	2≤		＜4
Os.11467.1.S1_at	citrate synthase	AK120755.1	-1.05	4≤		＜6
Os.14102.1.S1_at	citrate synthase	AK072950.1	1.06	6≤		＜8
Os.8730.1.S1_at	ATP citrate (pro-S)-lyase	AK099208.1	-1	8≤
Os.8026.1.S1_at	ATP citrate (pro-S)-lyase	AK069911.1	1.01
Os.6425.1.S1_at	ATP citrate (pro-S)-lyase	AK071114.1	-1.1
Os.7192.1.S1_at	aconitate hydratase	AK067183.1	1.23
OsAffx.15506.1.S1_at	aconitate hydratase	9634.m01936	1.03
Os.12610.1.S1_at	isocitrate dehydrogenase	AF155333.2	1.01
Os.872.1.S1_at	isocitrate dehydrogenase	AK072762.1	-1.01
Os.27539.1.A1_at	isocitrate dehydrogenase	AK070042.1	1.02
Os.2326.1.S1_s_at	isocitrate dehydrogenase	AF155334.1	1.63
Os.207.1.S1_at	3-isopropylmalate dehydrogenase	AK059596.1	-1.01
Os.22514.1.S1_at	3-isopropylmalate dehydrogenase	AK073096.1	1.31
Os.16333.1.S1_at	3-isopropylmalate dehydrogenase	AK072524.1	1.23
Os.11872.2.S1_at	2-oxoglutarate dehydrogenase E1 component	AK098921.1	1.04
Os.13926.1.S1_at	2-oxoglutarate dehydrogenase E1 component	AK059174.1	1.64
Os.8748.1.S1_at	2-oxoglutarate dehydrogenase E2 component	AK068154.1	1.23
Os.20630.1.S1_at	dihydrolipoamide dehydrogenase	AK120645.1	1.11
Os.24899.1.A1_at	dihydrolipoamide dehydrogenase	CB676901	-1.05
Os.9758.1.S1_at	succinyl-CoA synthetase beta subunit	AK101006.1	1.2
Os.22581.1.S1_at	succinate dehydrogenase (ubiquinone) flavoprotein subunit	AK065901.1	1.06
Os.5499.4.S1_x_at	succinate dehydrogenase (ubiquinone) iron-sulfur protein	AK104304.1	1.25
Os.55495.1.S1_at	succinate dehydrogenase (ubiquinone) iron-sulfur protein	AK108199.1	-1.34
Os.6783.1.S1_s_at	fumarate hydratase, class II	AU222838	-1.1
Os.12729.1.S1_at	malate dehydrogenase	AF444195.1	1.15
Os.5740.1.S1_at	malate dehydrogenase	AK101730.1	1.2
Os.26206.1.S1_at	malate dehydrogenase	AK104821.1	-1.83
Os.23248.1.A1_at	malate dehydrogenase	AK059248.1	-1.05
Os.11139.1.S1_at	malate dehydrogenase	AK073698.1	-1.21
Os.13993.1.S1_at	malate dehydrogenase	AK058477.1	-2.08
Os.11588.1.S1_at	malate dehydrogenase	AK105935.1	-1.37
Os.12171.1.S1_at	malate dehydrogenase	AK104691.1	1.13
Os.4155.1.S1_at	malate dehydrogenase	D85763.1	-1.02
Os.12699.1.S1_at	phosphoenolpyruvate carboxykinase (ATP)	AK102392.1	1.72
Os.8805.1.S1_at	phosphoenolpyruvate carboxykinase (ATP)	AK103839.1	-1.36
Os.10143.1.S1_at	pyruvate dehydrogenase E1 component subunit alpha	AK098950.1	-1.19
Os.15076.1.S1_at	pyruvate dehydrogenase E1 component subunit alpha	AK069299.1	1.07
Os.54410.1.S1_at	pyruvate dehydrogenase E1 component subunit alpha	AK105105.1	1.47
Os.18710.1.S1_at	pyruvate dehydrogenase E1 component subunit beta	AK071782.1	-1.2
Os.9587.1.S1_a_at	pyruvate dehydrogenase E1 component subunit beta	AK061863.1	1.09
Os.15571.1.S1_at	pyruvate dehydrogenase E1 component subunit beta	AK063753.1	-1.09
Os.51720.1.S1_at	pyruvate dehydrogenase E2 component (dihydrolipoamide acetyltransferase)	AK063525.1	1.3
Os.22279.3.S1_x_at	pyruvate dehydrogenase E2 component (dihydrolipoamide acetyltransferase)	D21068.1	-1.26
Os.10904.1.S1_at	pyruvate dehydrogenase E2 component (dihydrolipoamide acetyltransferase)	AK070846.1	1.08
Os.48783.1.S1_at	pyruvate dehydrogenase E2 component (dihydrolipoamide acetyltransferase)	AK099737.1	1.05

## Sheet: Terpenoid backbone
Terpenoid backbone biosynthesis
					Absolute value
Probe Set ID	Annotation	Representative Public ID	Fold-change	2≤		＜4
Os.7505.2.S1_at	1-deoxy-D-xylulose-5-phosphate synthase	AK064944.1	-2.67	4≤		＜6
Os.10585.1.A1_at	1-deoxy-D-xylulose-5-phosphate synthase	CB641902	-1.08	6≤		＜8
Os.6450.1.S1_at	1-deoxy-D-xylulose-5-phosphate synthase	AK100909.1	-1.71	8≤
Os.1005.1.S1_at	1-deoxy-D-xylulose-5-phosphate reductoisomerase	AF367205.1	-1.84
Os.11665.1.S1_at	4-diphosphocytidyl-2-C-methyl-D-erythritol kinase	AK067589.1	-1.13
Os.49474.1.S1_at	2-C-methyl-D-erythritol 2,4-cyclodiphosphate synthase	AK060238.1	1.01
Os.20084.1.S1_at	(E)-4-hydroxy-3-methylbut-2-enyl-diphosphate synthase	AK120769.1	-1.57
Os.37894.1.S1_at	4-hydroxy-3-methylbut-2-enyl diphosphate reductase	AK064873.1	-1.35
Os.1637.1.S1_at	acetyl-CoA C-acetyltransferase	AK103194.1	-1.29
Os.12579.1.S1_at	acetyl-CoA C-acetyltransferase	AK059654.1	1.22
Os.20342.1.S1_at	hydroxymethylglutaryl-CoA synthase	AK071039.1	1.43
Os.6789.1.S1_at	hydroxymethylglutaryl-CoA synthase	AK101064.1	1.31
Os.7600.1.S1_at	3-hydroxy-3-methylglutaryl-CoA reductase	AK060545.1	1.28
Os.7150.1.S1_at	3-hydroxy-3-methylglutaryl-CoA reductase	AK101104.1	1.35
Os.46484.3.S1_x_at	mevalonate kinase	NM_195741.1	-1.05
Os.14692.1.S1_at	phosphomevalonate kinase	AK119618.1	1.44
OsAffx.2480.1.S1_at	diphosphomevalonate decarboxylase	9630.m00074	-1.51
Os.10543.1.S1_at	diphosphomevalonate decarboxylase	CB622473	1.41
Os.18877.1.S1_at	isopentenyl-diphosphate delta-isomerase	AK060336.1	1.2
Os.2357.1.S1_at	isopentenyl-diphosphate delta-isomerase	AK065871.1	-1.25
Os.33696.1.S1_at	dimethylallyltranstransferase; geranyltranstransferase	AK099451.1	-1.77
Os.12161.1.S1_at	dimethylallyltranstransferase; geranyltranstransferase	D85317.1	-1.18
Os.25054.1.S1_at	dimethylallyltranstransferase; geranyltranstransferase	AK072747.1	1.06
Os.22651.1.S1_at	dimethylallyltranstransferase; geranyltranstransferase	CB624212	-3.43
Os.4161.1.S1_at	dimethylallyltranstransferase; geranyltranstransferase	AK100273.1	1.37
Os.23416.2.S1_at	geranyltranstransferase	AK121529.1	1.07
Os.18305.1.S1_at	octaprenyl-diphosphate synthase	AK101790.1	-1.9
Os.57327.1.S1_at	octaprenyl-diphosphate synthase	AK111310.1	-1.11
OsAffx.23907.1.S1_at	cis-prenyltransferase, dehydrodolichyl diphosphate synthase	9629.m06318	1.02
Os.10275.1.S1_at	geranylgeranyl reductase	AK098873.1	-1.41
