# Supplementary material for: NOA1 Functions in a Temperature-Dependent Manner to Regulate Chlorophyll Biosynthesis and Rubisco Formation in Rice
Source: PLoS One. 2011 May 23;6(5):e20015. doi: 10.1371/journal.pone.0020015 (PMC3100308; doi:10.1371/journal.pone.0020015)
Supplement: Table S3 — Primer pairs for real-time quantitative PCR. (XLS) [file pone.0020015.s007.xls]

## Sheet: Sheet1
Table. S3 Primer pairs for real-time quantitative PCR
OsNOA1, NM_001052149
F	5'-GGCGTCACTGGGGTTATATC-3'
R	5'-GCCATCGTCCTTAGCATAGC-3'
OsPorA, NM_001060809
F	5'-ACGATGCAGGAGTTCCACCG-3'
R	5'-ACTCCGCCTCCGACACGAAC-3'
OsPorB, NM_001071490
F	5'-GTCAACCACCTCGGGCACTT-3'
R	5'-GGTGATGGAGCCGACGATGA-3'
OsPuf4, NM_001073324
F	5'-CTGATGCGATGTTTGCGGAC-3'
R	5'-CCGGGTCATCTGGCAAACTG-3'
OsRALyase, NM_001053416
F	5'-GAGACGCCTTGGACAAAACG-3'
R	5'-GAGGATGCATTACGGGAAGC-3'
OsrbcL, NP_039391
F	5'-CGGAGTACGAAACCAAGGAC-3'
R	5'-GATTATCCTCCCCAACAACG-3'
OsActin1, AK100267
F	5'-CTTCATAGGAATGGAAGCTGCGGGTA-3'
R	5'-CGACCACCTTGATCTTCATGCTGCTA-3'
